# Supplementary material for: KeyGenes, a Tool to Probe Tissue Differentiation Using a Human Fetal Transcriptional Atlas
Source: Stem Cell Reports. 2015 May 28;4(6):1112–24. doi: 10.1016/j.stemcr.2015.05.002 (PMC4472038; doi:10.1016/j.stemcr.2015.05.002)
Supplement: Table S1. Characteristics of the Human Fetal and Maternal Endometrium Samples, Related to Figure 1 [file mmc2.xlsx]

## Sheet: Table S1
Table S1: Human Fetal and Maternal Endometrium Samples
Sample	Organ	Gestational Age	Group	Sex	RIN	Lib. Size	Set
CH1 adrenal	Adrenal	9.4	Adrenal_9	Female	8.5	636203	Training set
CC2 adrenal	Adrenal	18	Adrenal_16-18	Female	6,2	4769992	Test Set
CF2 adrenal	Adrenal	22	Adrenal_22	Female	7	13989363	Training set
CJ1 amnion	Amnion	9	Amnion_9	Male	8,9	4494743	Test Set
DF1 amnion	Amnion	9.3	Amnion_9	Male	8.5	8947931	Training set
CI1 amnion	Amnion	16	Amnion_16-18	Male	7,8	6079078	Test Set
CV1 amnion	Amnion	16	Amnion_16-18	Female	7.8	6663829	Training set
CC2 amnion	Amnion	18	Amnion_16-18	Female	7,7	5607311	Test Set
CR1 amnion	Amnion	22	Amnion_22	Male	6	11131996	Training set
CF2 amnion	Amnion	22	Amnion_22	Female	8.3	8275404	Training set
DF1 brain	Brain	9.3	Brain_9	Male	8.3	11357598	Training set
DJ1 brain	Brain	9.6	Brain_9	Male	9.2	263190	Training set
CI1 brain	Brain	16	Brain_16-18	Male	7,6	5301020	Test Set
CC2 brain	Brain	18	Brain_16-18	Female	5,9	4274248	Test Set
CR1 brain	Brain	22	Brain_22	Male	7.2	49525708	Training set
CI1 chorion	Chorion	16	Chorion_16-18	Male	8,1	5825507	Test Set
CP1 chorion	Chorion	22	Chorion_22	Male	n/a (ok)	5395761	Training set
CR1 chorion	Chorion	22	Chorion_22	Male	7.9	11858253	Training set
CJ1 eye	Eye	9	Eye_9	Male	9,2	6386835	Test Set
DF1 eye	Eye	9.3	Eye_9	Male	8.5	6941849	Training set
CV1 eye	Eye	16	Eye_16-18	Female	7.5	8234427	Training set
CV2 eye	Eye	16.5	Eye_16-18	Male	7.9	12383612	Training set
CF2 eye	Eye	22	Eye_22	Female	8.4	11892986	Training set
CP1 eye	Eye	22	Eye_22	Male	4.7	500689	Training set
CL3 gonad	Gonad	8.2	Gonad_9	Female	9	682589	Training set
CH1 gonad	Gonad	9.4	Gonad_9	Female	N/A	342650	Training set
CV2 gonad	Gonad	16.5	Gonad_16-18	Male	9.2	3899702	Training set
DJ2 gonad	Gonad	18-	Gonad_16-18	Female	9.3	6584833	Training set
CV1 heart A	Heart Atrium	16	Heart A_16-18	Female	9.2	7719913	Training set
CV2 heart A	Heart Atrium	16.5	Heart A_16-18	Male	9.4	5771731	Training set
CC3 heart A	Heart Atrium	21	Heart A_22	Female	8.1	8127856	Training set
CF2 heart A	Heart Atrium	22	Heart A_22	Female	8.3	5276299	Training set
CJ1 heart V	Heart Ventricle	9	Heart V_9	Male	n/a (ok)	498404	Test Set
DF1 heart V	Heart Ventricle	9.3	Heart V_9	Male	8.7	13341442	Training set
CV1 heart V	Heart Ventricle	16	Heart V_16-18	Female	8.8	15569980	Training set
CV2 heart V	Heart Ventricle	16.5	Heart V_16-18	Male	9.3	14118009	Training set
CC3 heart V	Heart Ventricle	21	Heart V_22	Female	7.4	785246	Training set
CJ1 intestine	Intestine	9	Intestine_9	Male	9,7	3539996	Training set / Test Set
CI1 intestine	Intestine	16	Intestine_16-18	Male	n/a (ok)	6701356	Test Set
CC2 intestine	Intestine	18	Intestine_16-18	Female	6,6	888660	Test Set
CP2 intestine	Intestine	22	Intestine_22	Female	7.8	1174669	Training set
CR1 intestine	Intestine	22	Intestine_22	Male	6.9	10041129	Training set
CF2 intestine	Intestine	22	Intestine_22	Female	7.1	8704206	Training set
DF1 kidney	Kidney	9.3	Kidney_9	Male	9.2	13471281	Training set
DJ1 kidney	Kidney	9.6	Kidney_9	Male	8.8	7199464	Training set
CI1 kidney	Kidney	16	Kidney_16-18	Male	7,8	6532996	Test Set
CC2 kidney	Kidney	18	Kidney_16-18	Female	n/a (ok)	3478023	Test Set
CR1 kidney	Kidney	22	Kidney_22	Male	6.8	6996472	Training set
CF2 kidney	Kidney	22	Kidney_22	Female	4.8	8072150	Training set
DA2 liver	Liver	8.3	Liver_9	Female	9.4	12017413	Training set
DJ1 liver	Liver	9.6	Liver_9	Male	9.3	10208809	Training set
CI1 liver	Liver	16	Liver_16-18	Male	8,7	6618610	Test Set
CC2 liver	Liver	18	Liver_16-18	Female	6,3	7045390	Test Set
CF2 liver	Liver	22	Liver_22	Female	6.4	5844606	Training set
CR1 liver	Liver	22	Liver_22	Male	7	7253984	Training set
BP1 lung	Lung	9.1	Lung_9	Male	8.6	8299633	Training set
DJ1 lung	Lung	9.6	Lung_9	Male	9.5	8274290	Training set
CI1 lung	Lung	16	Lung_16-18	Male	8,6	6786146	Test Set
CC2 lung	Lung	18	Lung_16-18	Female	7	6401764	Test Set
CF2 lung	Lung	22	Lung_22	Female	7.3	8788313	Training set
CR1 lung	Lung	22	Lung_22	Male	6.9	5569936	Training set
CJ1 maternal endometrium	Maternal Endometrium	9	Maternal Endometrium_9	Female	8,9	6638684	Training set / Test Set
CI1 maternal endometrium	Maternal Endometrium	16	Maternal Endometrium_16-18	Female	n/a (ok)	5138037	Test Set
CR1 maternal endometrium	Maternal Endometrium	22	Maternal Endometrium_22	Female	7.7	7180872	Training set
CH1 muscle	Muscle	9.4	Muscle_9	Female	8.1	899110	Training set
DJ1 muscle	Muscle	9.6	Muscle_9	Male	9.3	5516765	Training set
CI1 muscle	Muscle	16	Muscle_16-18	Male	6,7	1247947	Test Set
CV1 muscle	Muscle	16	Muscle_16-18	Female	8.7	3600018	Training set
CF2 muscle	Muscle	22	Muscle_22	Female	7.6	7295023	Training set
CR1 muscle	Muscle	22	Muscle_22	Male	8.8	10220860	Training set
DA2 pancreas	Pancreas	8.3	Pancreas_9	Female	8.9	26253381	Training set
CJ1 pancreas	Pancreas	9	Pancreas_9	Male	9,5	586932	Test Set
BP1 pancreas	Pancreas	9.1	Pancreas_9	Male	8.9	639646	Training set
CI1 pancreas	Pancreas	16	Pancreas_16-18	Male	8,8	4443017	Test Set
CC2 pancreas	Pancreas	18	Pancreas_16-18	Female	7,8	5951811	Test Set
BO1 pancreas	Pancreas	21	Pancreas_22	Male	8.8	3978784	Training set
CF2 pancreas	Pancreas	22	Pancreas_22	Female	6.8	7211706	Training set
CJ1 placenta	Placenta	9	Placenta_9	Male	9,2	4909893	Test Set
DF1 placenta	Placenta	9.3	Placenta_9	Male	6.4	6522247	Training set
CI1 placenta	Placenta	16	Placenta_16-18	Male	9,1	4273148	Test Set
CV1 placenta	Placenta	16	Placenta_16-18	Female	6.2	6960324	Training set
CC2 placenta	Placenta	18	Placenta_16-18	Female	5,5	8049581	Test Set
CR1 placenta	Placenta	22	Placenta_22	Male	6.4	5436311	Training set
CF2 placenta	Placenta	22	Placenta_22	Female	7.2	8316815	Training set
DF1 skin	Skin	9.3	Skin_9	Male	8.8	8015334	Training set
DJ1 skin	Skin	9.6	Skin_9	Male	8.3	957357	Training set
CI1 skin	Skin	16	Skin_16-18	Male	6,4	6995058	Test Set
CV1 skin	Skin	16	Skin_16-18	Female	8.1	9146597	Training set
CC2 skin	Skin	18	Skin_16-18	Female	4	5858866	Test Set
CR1 skin	Skin	22	Skin_22	Male	8.5	2501986	Training set
CF2 skin	Skin	22	Skin_22	Female	7.9	6172403	Training set
CJ1 spinal cord	Spinal Cord	9	Spinal Cord_9	Male	9,8	6880190	Training set / Test Set
DF1 spinal cord	Spinal Cord	9.3	Spinal Cord_9	Male	8.2	7122601	Training set
CI1 spleen	Spleen	16	Spleen_16-18	Male	n/a (ok)	12383023	Test Set
CC2 spleen	Spleen	18	Spleen_16-18	Female	6,6	7013119	Test Set
CF2 spleen	Spleen	22	Spleen_22	Female	6.8	12521625	Training set
CR1 spleen	Spleen	22	Spleen_22	Male	7.3	8706007	Training set
CJ1 stomach	Stomach	9	Stomach_9	Male	9,1	3872823	Test Set
DF1 stomach	Stomach	9.3	Stomach_9	Male	8.7	6840088	Training set
CV1 stomach	Stomach	16	Stomach_16-18	Female	6.7	5971308	Training set
CC2 stomach	Stomach	18	Stomach_16-18	Female	6,4	4090917	Test Set
CF2 stomach	Stomach	22	Stomach_22	Female	6.7	10664295	Training set
CR1 stomach	Stomach	22	Stomach_22	Male	6.8	6371912	Training set
CJ1 tongue	Tongue	9	Tongue_9	Male	6,1	243896	Test Set
DF1 tongue	Tongue	9.3	Tongue_9	Male	8.6	8483308	Training set
CI1 tongue	Tongue	16	Tongue_16-18	Male	n/a (ok)	2530347	Test Set
CC2 tongue	Tongue	18	Tongue_16-18	Female	6,8	6333070	Test Set
CC2 tongue	Tongue	18	Tongue_16-18	Female	4,9	4325895	Test Set
CR1 tongue	Tongue	22	Tongue_22	Male	8.6	6799772	Training set
CJ1 umb. cord	Umbilical Cord	9	Umbilical Cord_9	Male	9,4	1166908	Training set / Test Set
DF1 umb. cord	Umbilical Cord	9.3	Umbilical Cord_9	Male	8.1	10105189	Training set
