# Supplementary material for: KeyGenes, a Tool to Probe Tissue Differentiation Using a Human Fetal Transcriptional Atlas
Source: Stem Cell Reports. 2015 May 28;4(6):1112–24. doi: 10.1016/j.stemcr.2015.05.002 (PMC4472038; doi:10.1016/j.stemcr.2015.05.002)
Supplement: Table S2. Human Fetal Barcode: 90 Classifier Genes and the Corresponding GO Enrichment, Related to Figure 2 [file mmc3.xlsx]

## Sheet: Table S2
Table S2: Human Fetal Barcode - 90 Classifier Genes											Table S2: Gene Ontology (GO) of the 90 Classifier Genes
Ensembl Gene ID	Gene Name	Chromosome	Organ	Intercept (Fig. 3E)	Molecular function (BioGPS)	Biological process (BioGPS)	Cellular compartment (BioGPS)	Mouse KO (MGI)	Human disease (Gene Card Summary)		GO_Biological Function				GO_Cellular Compartment				GO_Molecular Function
ENSG00000105398	SULT2A1	19	Adrenal	Yes	Enzyme	Metabolic	Cytosol	No	Polycystic ovary syndrom, x-linked ichthyosis		Term	FDR	PValue		Term	FDR	PValue		Term	FDR	PValue
ENSG00000109132	PHOX2B	4	Adrenal	Yes	Transcription factor activity	Differentiation, development	Nuclear chromatin	Yes (behavior, cardiovascular, homeostasis, mortality/aging, nervous system, respiratory, vision/eye)	Phox2b-related neuroblastoma susceptibility, adrenal neuroblastoma		GO:0009952~anterior/posterior pattern formation	5.9187e-07	0.000879789		GO:0005576~extracellular region	7.37806e-08	8.3908e-05		GO:0043565~sequence-specific DNA binding	4.13858e-08	5.03381e-05
ENSG00000136931	NR5A1	9	Adrenal	Yes	Transcription activator, protein binding	Differentiation, development, signalling	Nucleus, nucleoplasm	Yes (endocrine/exocrine, mortality/aging, nervous system, reproductive)	NR5A1-related 46,xy dsd and 46,xy cgd; adrenocortical insufficiency, without ovarian defect		GO:0003002~regionalization	7.41087e-07	0.00110159		GO:0044421~extracellular region part	0.0339992	32.5232		GO:0003700~transcription factor activity	2.12065e-07	0.000257938
ENSG00000147256	ARHGAP36	X	Adrenal	Yes	GTPase activator activity	Signalling	Cytosol	No (but KO-ES)	N/A		GO:0007389~pattern specification process	1.06044e-06	0.00157629						GO:0030528~transcription regulator activity	3.79356e-05	0.0461318
ENSG00000148795	CYP17A1	10	Adrenal	Yes	Enzyme	Metabolic	Endoplasmatic reticulum, mitochondrion	Yes (behavior, cellular, homeostasis, mortality/aging, reproductive)	Adrenal carcinoma, 17-alpha-hydroxylase-deficient congenital adrenal hyperplasia		GO:0048598~embryonic morphogenesis	2.73917e-05	0.040709						GO:0003677~DNA binding	0.00191779	2.30783
ENSG00000153002	CPB1	3	Adrenal	Yes	Enzyme	Metabolic	Extracellular	Yes	Trachea leiomyoma, tricuspid valve insufficiency		GO:0048568~embryonic organ development	2.9046e-05	0.0431672						GO:0005501~retinoid binding	0.00502205	5.94005
ENSG00000000005	TNMD	X	Amnion	Yes	N/A	Endoth. Cell, angiogenesis, tendon diff., response to BMP	Membrane, cytoplasm, nuclear envelope	Yes (muscle, skeleton)	Mitral valve insufficiency, obesity		GO:0007519~skeletal muscle tissue development	0.000372019	0.551568						GO:0019840~isoprenoid binding	0.00601094	7.07083
ENSG00000094755	GABRP	5	Amnion	Yes	Ion channel and receptor activity	Signal transduction	Cell junction, postsynaptic membrane	Yes	N/A		GO:0060538~skeletal muscle organ development	0.000372019	0.551568						GO:0004867~serine-type endopeptidase inhibitor activity	0.0114223	13.0407
ENSG00000115221	ITGB6	2	Amnion	Yes	Virus receptor activity, integrin binding	Signalling, development, inflammatory response	Membrane, extracellular vesicular exosome	Yes (hematopoietic, homeostasis, immune, integument, respiratory)	Amelogenesis imperfecta, type ib; amelogenesis imperfecta, type iii		GO:0006355~regulation of transcription, DNA-dependent	0.000476131	0.705421						GO:0005198~structural molecule activity	0.0146239	16.405
ENSG00000128709	HOXD9	2	Amnion	Yes	Transcription factor	Development, morphogenesis	Nucleus	Yes (nervous system, limbs/digits/tail, skeleton)	Brachydactyly-syndactyly syndrom		GO:0048562~embryonic organ morphogenesis	0.000617975	0.914673						GO:0016563~transcription activator activity	0.0176419	19.4665
ENSG00000134258	VTCN1	1	Amnion	No	Receptor binding	Response to protozoan, immune system process, interleukin-4 secretion	External side plasma membrane,integral component of membrane	Yes (hematopoietic, immune, mortality/aging)	N/A		GO:0051252~regulation of RNA metabolic process	0.00063704	0.942767						GO:0004866~endopeptidase inhibitor activity	0.0374729	37.1581
ENSG00000167916	KRT24	17	Amnion	Yes	Structural molecule activity	N/A	Cytoplasm, intermediate filament cytoskeleton, extracellular vesicular exosome	No	Hypohidrosis		GO:0048706~embryonic skeletal system development	0.000669317	0.990311						GO:0030414~peptidase inhibitor activity	0.0428414	41.2911
ENSG00000266991	MUC16	19	Amnion	No	Protein-binding	Cell adhesion, posttransl. modification, metabolism	Membrane, extracellular, vesicle, golgi lumen	Yes (reproductive)	Pseudo-meigs syndrome, meigs syndrome		GO:0007586~digestion	0.00125203	1.84502						GO:0004857~enzyme inhibitor activity	0.0483599	45.2782
ENSG00000125462	C1orf61	1	Brain	Yes	Transcriptional activator	Development	Nucleus	No	N/A		GO:0043009~chordate embryonic development	0.00157607	2.31734						GO:0016918~retinal binding	0.0593503	52.4884
ENSG00000130287	NCAN	19	Brain	Yes	ECM structural constituent	Development, ECM organization, metabolism	Extracellular, golgi, lysosome	Yes (nervous system)	N/A		GO:0002526~acute inflammatory response	0.00164693	2.42035						GO:0005201~extracellular matrix structural constituent	0.0708508	59.091
ENSG00000170370	EMX2	10	Brain	Yes	Transcription factor	Differentiation, development, migration	Nucleus	Yes (craniofacial, hearing/vestibular/ear, mortality/aging, nervous system, renal/urinary, skeleton)	Familial schizencephaly, EMX2-related; schizencephaly		GO:0009792~embryonic development ending in birth or egg hatching	0.0016594	2.43846						GO:0005529~sugar binding	0.0768344	62.1827
ENSG00000186487	MYT1L	2	Brain	Yes	Transcription factor activity	Development	Nucleus	Yes (hematopoietic, immune)	N/A		GO:0048736~appendage development	0.00197714	2.899
ENSG00000197757	HOXC6	12	Brain	Yes	Transcription factor	Development	Nucleoplasm, cytoplasm	Yes (endocrine/exocrine, integument, skeleton)	Cytomegalovirus infection, B-cell lymphomas		GO:0060173~limb development	0.00197714	2.899
ENSG00000106366	SERPINE1	7	Chorion	Yes	Protesase Inhibitor	Angiogenesis, transcription, DNA-templated, extracellular matrix organization, etc.	Extracellular, membrane	Yes (adipose, cardiovascular, growth/size/body, hematopoietic, homeostasis, immune, integument, liver/biliary, mortality/aging, renal/urinary, respiratory)	Transcription of plasminogen activator inhibitor, modulator of; central serous chorioretinopathy		GO:0043010~camera-type eye development	0.00227233	3.32504
ENSG00000185269	NOTUM	17	Chorion	Yes	Hydrolase activity	Metabolic process	Extracellular region	Yes	N/A		GO:0048704~embryonic skeletal system morphogenesis	0.00317894	4.62265
ENSG00000196126	HLA-DRB1	6	Chorion	No	MHC class II receptor activity	Immune	Membrane	Yes	Multiple sclerosis 1, and rhizomelic pseudopolyarthritis		GO:0014706~striated muscle tissue development	0.00333805	4.8487
ENSG00000196136	SERPINA3	14	Chorion	No	Protease inhibitor	Metabolism, immune	Extracellular, nucleus	No (but KO-ES)	Extraskeletal chondroma, alpha-1-antichymotrypsin deficiency		GO:0060537~muscle tissue development	0.00398069	5.75662
ENSG00000080166	DCT	13	Eye	Yes	Enzyme	Development, metabolism	Cytosol, membrane	No (but KO-ES)	Amelanotic melanoma, degenerative disc disease		GO:0035115~embryonic forelimb morphogenesis	0.00426378	6.154
ENSG00000137273	FOXF2	6	Eye	Yes	Transcriptional activator	Development, morphogenesis, EMT	Nucleus	Yes (behavior, craniofacial, digestive/alimentary, growth/size/body, mortality/aging, skeleton)	Duane retraction syndrome, blepharophimosis		GO:0007517~muscle organ development	0.00468685	6.74496
ENSG00000147655	RSPO2	8	Eye	Yes	Receptor-, heparin binding	Wnt signalling, development, morphogenesis	Extracellular, cell surface	Yes (cardiovascular, craniofacial, digestive/alimentary, embryogenesis, growth/size/body, hearing/vestibular/ear, integument, limbs/digits/tail, mortality/aging, renal/urinary, reproductive, respiratory, skeleton)	N/A		GO:0001654~eye development	0.00483076	6.94519
ENSG00000180660	MAB21L1	13	Eye	Yes	N/A	Development, cell proliferation	Nucleus	Yes (endocrine/exocrine, vision/eye, integument, pigmentation, renal/urinary, reproductive)	N/A		GO:0035270~endocrine system development	0.00544652	7.79739
ENSG00000185960	SHOX	X	Eye	Yes	Transcription factor activity	Development, transcription	Nucleus	No	Langer mesomelic dwarfism, SHOX-related haploinsufficiency disorders		GO:0035136~forelimb morphogenesis	0.00570251	8.14953
ENSG00000104435	STMN2	8	Gonad	No	Protein-binding	Regulation of microtubule (CS) and neuron projection	Cytoplasm, endosome, golgi, membrane	No (but KO-ES)	Variant creutzfeldt-jakob disease		GO:0001501~skeletal system development	0.00606628	8.64778
ENSG00000115596	WNT6	2	Gonad	Yes	Frizzled binding	Wnt signaling pathway, cell fate commitment, cellular response to retinoic acid, etc.	Extracellular region, proteinaceous extracellular matrix, extracellular space, endoplasmic reticulum lumen, Golgi lumen, plasma membrane, cell surface	Yes (cellular, embryogenesis, reproductive)	Colorectal cancer, cervical cancer		GO:0009954~proximal/distal pattern formation	0.00622482	8.86414
ENSG00000143355	LHX9	1	Gonad	Yes	Transcription corepressor activiity	Development, morphogenesis, cell proliferation	Nucleus	Yes (cellular, endocrine/exocrine, homeostasis, reproductive)	Frasier syndrome		GO:0060429~epithelium development	0.00636167	9.05052
ENSG00000143954	REG3G	2	Gonad	No	Carbohydrate-binding	Immune, signalling, keratinocyte differentiation	Extracellular, cytoplasm	Yes (digestive/alimentary, hematopoietic, immune)	Pancreatitis		GO:0007423~sensory organ development	0.00659711	9.37033
ENSG00000166917	RP13-49I15.5	10	Gonad	No	longNC (MIR202HG)	long NC	N/A	No (but KO-ES)	N/A		GO:0030182~neuron differentiation	0.00736133	10.4012
ENSG00000184937	WT1	11	Gonad	No	Transcription factor activity	Development, differentiation, proliferation, sex determ.	Nucleus, nucleoplasm, cytoplasm	Yes (cardiovascular, embryogenesis, reproductive, endocrine/exocrine, growth/size/body, homeostasis, immune, liver/biliary, mortality/aging, muscle, renal/urinary)	WT1-related disorders, denys-drash syndrome		GO:0030326~embryonic limb morphogenesis	0.0103147	14.2832
ENSG00000242349	NPPA-AS1	1	Heart A	No	AS RNA	AS RNA	N/A	No	N/A		GO:0035113~embryonic appendage morphogenesis	0.0103147	14.2832
ENSG00000160808	MYL3	3	Heart V	Yes	Constituent of muscle, myosin II heavy chain binding	Development, morphogenesis, muscle contraction	Cytosol, muscle myosin complex, sarcomere	No (but KO-ES)	Cardiomyopathy, familial hypertrophic, 8; MYL3-related familial hypertrophic cardiomyopathy		GO:0045893~positive regulation of transcription, DNA-dependent	0.0114622	15.7486
ENSG00000112818	MEP1A	6	Intestine	Yes	Metalloendopeptidase activity	Proteolysis, digestion, metabolism	Extracellular, membrane	Yes (digestive/alimentary, hematopoietic, homeostasis, immune, renal/urinary, reproductive)	Dentin dysplasia, juvenile myoclonic epilepsy		GO:0051254~positive regulation of RNA metabolic process	0.0119611	16.3785
ENSG00000173702	MUC13	3	Intestine	Yes	Protein homodimerization activity	Protein O-linked glycosylation, maintenance of gastrointestinal epithelium, cellular protein metabolic process	Extracellular space, Golgi lumen, cytosol, integral component of membrane, extracellular vesicular exosome	No (but KO-ES)	Colon cancer		GO:0045944~positive regulation of transcription from RNA polymerase II promoter	0.0122644	16.7592
ENSG00000181541	MAB21L2	4	Intestine	Yes	N/A	Development, morphogenesis, cell proliferation	Nucleus	Yes (cardiovascular, growth/size/body, mortality/aging, pigmentation, vision/eye)	Microphthalmia, syndromic 14		GO:0031016~pancreas development	0.0140669	18.9889
ENSG00000074803	SLC12A1	15	Kidney	Yes	Sodium:potassium:chloride symporter activity	Kidney development, ion transmembrane transport, chemical homeostasis	Plasma membrane, integral component of membrane, extracellular vesicular exosome	growth/size/body, renal/urinary, hematopoietic, homeostasis, integument, mortality/aging	Bartter syndrome, type 1, bartter syndrome antenatal type 1		GO:0035107~appendage morphogenesis	0.0146086	19.6479
ENSG00000075891	PAX2	10	Kidney	Yes	Transcription factor activity	Development, morphogenesis, differentiation, signalling	Nucleus, cytokeleton	Yes (embryogenesis, renal/urinary, endocrine/exocrine, hearing/vestibular/ear, mortality/aging, nervous system, pigmentation, reproductive, vision/eye)	Renal hypoplasia, multicystic dysplastic kidney		GO:0035108~limb morphogenesis	0.0146086	19.6479
ENSG00000116218	NPHS2	1	Kidney	Yes	Protein-binding	Cytoskeleton	Cytoskeleton, endoplasmatic reticulum	Yes (renal/urinary, cardiovascular, growth/size/body, homeostasis, mortality/aging	Nephrotic syndrome; nephrotic syndrome, type 2		GO:0001823~mesonephros development	0.0154443	20.655
ENSG00000055957	ITIH1	3	Liver	Yes	Serine-type endopeptidase inhibitor activity, calcium ion binding	Negative regulation of endopeptidase activity, hyaluronan metabolic process	Extracellular region, extracellular vesicular exosome, blood microparticle	No (but KO-ES)	N/A		GO:0006953~acute-phase response	0.0181377	23.821
ENSG00000091513	TF	3	Liver	Yes	Protein-, ferric iron-binding	Transferrin transport, iron homeostasis, coagulation	Endosome, extracellular, membrane	No (but KO-ES)	Siderosis, atransferrinemia		GO:0045449~regulation of transcription	0.0199716	25.9089
ENSG00000132855	ANGPTL3	1	Liver	Yes	Enzyme inhibitor activity	Metabolism, homeostasis, signalling	Extracellular, cell surface	Yes (adipose, homeostasis, liver/biliary)	Hypobetalipoproteinemia, familial, 2; hypobetalipoproteinemia		GO:0048705~skeletal system morphogenesis	0.0202455	26.2162
ENSG00000162365	CYP4A22	1	Liver	No	Iron ion-binding, enzymatic activity	Oxidation-reduction process, metabolism	Endoplasmatic reticulum	No (but KO-ES)	N/A		GO:0045941~positive regulation of transcription	0.0262206	32.6293
ENSG00000164265	SCGB3A2	5	Lung	Yes	Protein binding	Surfactant protein	Extracellular, endocytic vesicle	No	Asthma, interstitial lung disease		GO:0006954~inflammatory response	0.0263698	32.7826
ENSG00000262152	LINC00514	16	Lung	No	longNC	long NC	N/A	No	N/A		GO:0008584~male gonad development	0.029636	36.0576
ENSG00000106511	MEOX2	7	Mother	Yes	Transcription factor activity	Development, angiogenesis	Nucleus, cytoplasm	Yes (behavior, craniofacial, digestive/alimentary, growth/size/body, limbs/digits/tail, mortality/aging, muscle)	Low compliance bladder, female stress incontinence		GO:0010628~positive regulation of gene expression	0.0301706	36.5792
ENSG00000162706	CADM3	1	Mother	No	Protein homodimerization activity	Cell Adhesion, cell-cell junction	Membrane	Yes (nervous system)	N/A		GO:0010669~epithelial structure maintenance	0.0306534	37.047
ENSG00000164825	DEFB1	8	Mother	Yes	Defensin	Immune, signalling	Extracellular, golgi	Yes (immune, mortality/aging, renal/urinary)	Gingival disease, localized scleroderma		GO:0030277~maintenance of gastrointestinal epithelium	0.0306534	37.047
ENSG00000166426	CRABP1	15	Mother	Yes	RA-binding protein, transporter activity	Signalling, transport, development	Cytoplasm	Yes	Acute promyelocytic leukemia, papillary thyroid carcinoma		GO:0048732~gland development	0.0327662	39.0561
ENSG00000172179	PRL	6	Mother	Yes	Prolactin receptor binding, hormone	Signalling, proliferation, pregnancy	Extracellular	Yes (endocrine/exocrine, reproductive, homeostasis, integument, liver/biliary, nervous system, tumorigenesis)	Hypogonadotropism, Sheehan syndrome		GO:0006357~regulation of transcription from RNA polymerase II promoter	0.0334873	39.7279
ENSG00000189058	APOD	3	Mother	Yes	Protein-binding, lipid transporter	Metabolism, transport, angiogenesis, adhesion	Extracellular, ER, cytoplasm	Yes (behavior, homeostasis, mortality/aging, nervous system)	Anaplastic astrocytoma, breast cyst		GO:0030855~epithelial cell differentiation	0.0340083	40.2091
ENSG00000000005	TNMD	X	Muscle	Yes	N/A	Endoth. Cell, angiogenesis, tendon diff., response to BMP	Membrane, cytoplasm, nuclear envelope	Yes (muscle, skeleton)	Mitral valve insufficiency, obesity		GO:0006952~defense response	0.0392459	44.851
ENSG00000122180	MYOG	1	Muscle	Yes	Transcription factor activity	Development, differentiation, muscle	Nucleus, nucleoplasm	Yes (adipose, muscle, behavior, homeostasis, integument, mortality/aging, respiratory, skeleton)	Malignant mesenchymoma, gall bladder sarcoma		GO:0045935~positive regulation of nucleobase, nucleoside, nucleotide and nucleic acid metabolic process	0.0419207	47.0898
ENSG00000180818	HOXC10	12	Muscle	Yes	Sequence-specific DNA binding	Development, morphogenesis	Nucleus	Yes (behavior, muscle, growth/size/body, limbs/digits/tail, nervous system, renal/urinary, skeleton)	N/A		GO:0045765~regulation of angiogenesis	0.0420989	47.2359
ENSG00000183631	CXorf64	X	Muscle	No	N/A	N/A	N/A	N/A	N/A		GO:0001764~neuron migration	0.0433147	48.2226
ENSG00000227877	RP11-59J5.1	10	Muscle	Yes	longNC (LINC00948)	long NC	N/A	No	N/A		GO:0007548~sex differentiation	0.0433791	48.2744
ENSG00000114204	SERPINI2	3	Pancreas	Yes	Endopeptidase inhibitor activity	Proteolysis, metabolism	Extracellular	No (but KO-ES)	N/A		GO:0046546~development of primary male sexual characteristics	0.0445434	49.2024
ENSG00000130675	MNX1	7	Pancreas	Yes	Transcription factor activity	Development, morphogenesis	Nucleus	Yes (cellular, endocrine/exocrine, growth/size/body, mortality/aging, nervous system)	Sacrococcygeal teratoma, currarino triad		GO:0051173~positive regulation of nitrogen compound metabolic process	0.0482865	52.0816
ENSG00000139515	PDX1	13	Pancreas	Yes	Sequence-specific DNA binding transcription factor activity	Negative regulation of transcription from RNA polymerase II promoter, glucose metabolic process, pancreas development, etc.	Nucleus, cytosol	Yes (cellular, digestive/alimentary, endocrine/exocrine, growth/size/body, homeostasis, integument, liver/biliary, mortality/aging, muscle)	Pancreatic gastrinoma, pancreatic agenesis		GO:0042127~regulation of cell proliferation	0.0496322	53.0789
ENSG00000255245	FXYD6-FXYD2	11	Pancreas	No	Read-Through Protein	N/A	N/A	N/A	N/A		GO:0010557~positive regulation of macromolecule biosynthetic process	0.0516913	54.5675
ENSG00000006659	LGALS14	19	Placenta	No	Carbohydrate-binding, lectin	Apoptosis	Nucleus	No	N/A		GO:0046661~male sex differentiation	0.0548245	56.7485
ENSG00000128918	ALDH1A2	15	Placenta	No	Retinal dehydrogenase activity, 3-chloroallyl aldehyde dehydrogenase activity	Development, morphogenesis, metabolism, etc.	Cytoplasm, cytosol, perinuclear region of cytoplasm	Yes(cardiovascular, cellular, craniofacial, embryogenesis, endocrine/exocrine, growth/size/body, hearing/vestibular/ear, hematopoietic, homeostasis, immune, limbs/digits/tail, mortality/aging, muscle, nervous system, respiratory, skeleton)	Hangover, spina bifida		GO:0009611~response to wounding	0.0559735	57.5235
ENSG00000164707	SLC13A4	7	Placenta	Yes	Sodium:sulfate symporter activity	Transport	Membrane	No (but KO-ES)	N/A		GO:0048566~embryonic gut development	0.0603803	60.3774
ENSG00000170498	KISS1	1	Placenta	Yes	Protein-binding	Cytoskeleton organization	Extracellular	Yes (digestive/alimentary, reproductive, endocrine/exocrine, homeostasis, integument, renal/urinary)	KISS1-related isolated gonadotropin-releasing hormone deficiency, gastric cardia carcinoma		GO:0042730~fibrinolysis	0.0603803	60.3774
ENSG00000092607	TBX15	1	Skin	Yes	Transcription factor activity	Morphogenesis, transcription	Nucleus	Yes (behavior, integument, craniofacial, embryogenesis, growth/size/body, hearing/vestibular/ear, limbs/digits/tail, mortality/aging, muscle, pigmentation, reproductive, skeleton, vision/eye)	Cousin syndrome, acromegaloid facial appearance syndrome		GO:0008284~positive regulation of cell proliferation	0.0629217	61.9408
ENSG00000121742	GJB6	13	Skin	Yes	Gap Junction Protein	Cell communication, development	Membrane, cytosol	Yes (behavior, cardiovascular, hearing/vestibular/ear, homeostasis, nervous system)	Feafness, digenic gjb2/gjb6; dfna 3 nonsyndromic hearing loss and deafness		GO:0006959~humoral immune response	0.0630285	62.0053
ENSG00000147655	RSPO2	8	Skin	Yes	Receptor-, heparin binding	Wnt signalling, development, morphogenesis	Extracellular, cell surface	Yes (cardiovascular, integument, craniofacial, digestive/alimentary, embryogenesis, growth/size/body, hearing/vestibular/ear, limbs/digits/tail, mortality/aging, renal/urinary, reproductive, respiratory, skeleton)	N/A		GO:0031328~positive regulation of cellular biosynthetic process	0.0632047	62.1114
ENSG00000167768	KRT1	12	Skin	Yes	Protein-binding, receptor activity	Immune, angiogenesis, skin barrier	Membrane, cytoskeleton, extracellular	Yes (cardiovascular, integument, growth/size/body, hematopoietic, homeostasis, immune, mortality/aging, nervous system)	Syringoma, keratosis palmoplantaris striata 3		GO:0048729~tissue morphogenesis	0.0664207	63.9995
ENSG00000188508	KRTDAP	19	Skin	Yes	Keratinocyte differentiation-associated protein	Cell differentiation	Extracellular	No (but KO-ES)	N/A		GO:0009891~positive regulation of biosynthetic process	0.0672316	64.4615
ENSG00000262152	LINC00514	16	Skin	No	longNC	long NC	N/A	No	N/A		GO:0006350~transcription	0.0679252	64.8523
ENSG00000052344	PRSS8	16	Sp. Cord	Yes	Endopeptidase activity	Proteolysis, metabolism, regulation of transport	Extracellular, membrane	Yes (endocrine/exocrine, hematopoietic, immune, growth/size/body, homeostasis, integument, mortality/aging	Ichthyosis, follicular; chromophobe renal cell carcinoma		GO:0051605~protein maturation by peptide bond cleavage	0.0730866	67.6369
ENSG00000120068	HOXB8	17	Sp. Cord	Yes	Transcription factor activity	Development, morphogenesis	Nucleus	Yes (immune, integument, nervous system, behavior, hematopoietic)	Trichotillomania, and colorectal cancer		GO:0031018~endocrine pancreas development	0.0844647	73.0652
ENSG00000177551	NHLH2	1	Sp. Cord	Yes	DNA-binding, transcription factor-binding protein	Development, differentiation, transcription	Nucleus	Yes (endocrine/exocrine, growth/size/body, nervous system, renal/urinary, reproductive)	Egg allergy		GO:0001822~kidney development	0.088273	74.6834
ENSG00000073754	CD5L	1	Spleen	Yes	Scavenger receptor activity	Immune, apoptosis, endocytosis	Extracellular, membrane	Yes (endocrine/exocrine, hematopoietic, immune)	Wolman disease		GO:0007530~sex determination	0.0939272	76.9195
ENSG00000133135	RNF128	X	Spleen	Yes	Ubiquitin-protein transferase activity, zinc ion binding, ligase activity		Late endosome, endoplasmic reticulum, Golgi apparatus, cytoskeleton, integral component of membrane, perinuclear region of cytoplasm	Yes (cellular, hematopoietic, immune, nervous system, respiratory)	N/A		GO:0002009~morphogenesis of an epithelium	0.0961907	77.7619
ENSG00000136931	NR5A1	9	Spleen	Yes	Transcription activator, protein binding	Differentiation, development, signalling	Nucleus, nucleoplasm	Yes (endocrine/exocrine, mortality/aging, nervous system, reproductive)	NR5A1-related 46,xy dsd and 46,xy cgd; adrenocortical insufficiency, without ovarian defect
ENSG00000066405	CLDN18	3	Stomach	Yes	Structural molecule activity	Cell-cell junction, cell adhesion	Membrane	Yes (cellular, digestive/alimentary, hematopoietic, immune, skeleton)	Ulcerative colitis
ENSG00000131668	BARX1	9	Stomach	Yes	Transcription factor activity	Development, differentiation, signalling	Nucleus	Yes (cellular, craniofacial, digestive/alimentary, growth/size/body, mortality/aging)	Hard palate cancer
ENSG00000134812	GIF	11	Stomach	Yes	Cobalamin binding	Vitamin metabolic process, cobalamin metabolic process, cobalt ion transport	Extracellular space, endosome, microvillus, apical plasma membrane, lysosomal lumen	Yes (behavior, homeostasis, immune, mortality/aging)	Congenital intrinsic factor deficiency, blind loop syndrome
ENSG00000184956	MUC6	11	Stomach	Yes	Extracellular matrix structural constituent	PTM, metabolism, maintenance of gastrointestinal epithelium	Extracellular, golgi	No	Pancreatic ductal carcinoma, epstein-barr virus-associated gastric carcinoma
ENSG00000215182	MUC5AC	11	Stomach	No	Extracellular matrix structural constituent	PTM, metabolism	Extracellular, golgi	Yes (digestive/alimentary, homeostasis, immune, vision/eye)	Anal canal adenocarcinoma, ampulla of vater carcinoma
ENSG00000112936	C7	5	Tongue	No	Complement component	Immune	Extracellular	No	C7 deficiency, complement component 5 deficiency
ENSG00000133055	MYBPH	1	Tongue	Yes	Protein-binding, structural constituent of muscle	Cytoskeleton	Cyotskeleton, cytoplasm	No (but KO-ES)	Measles
ENSG00000169469	SPRR1B	1	Tongue	Yes	Structural molecule activity	Epidermis development, keratinization	Cytoplasm, extracellular vesicular exosome	No (but KO-ES)	Epidermolytic hyperkeratosis
ENSG00000052850	ALX4	11	Umb. Cord	Yes	Transcription factor activity	Development, morphogenesis	Nucleus	Yes (craniofacial, embryogenesis, growth/size/body, limbs/digits/tail, mortality/aging, skeleton)	Parietal foramina 2, frontonasal dysplasia 2
ENSG00000077279	DCX	X	Umb. Cord	Yes	Microtubule-binding	Development, morphogenesis, signalling	Cyotskeleton, microtubule, cytoplasm	Yes (behavior, growth/size/body, mortality/aging, nervous system, reproductive)	Subcortical laminal heteropia, x-linked, DCX-related disorders
ENSG00000089199	CHGB	20	Umb. Cord	No	Hormone activity	Signalling	Extracellular	Yes (endocrine/exocrine, homeostasis, nervous system)	Female breast carcinoma, silent pituitary adenoma
ENSG00000156076	WIF1	12	Umb. Cord	Yes	Protein binding	Signal transduction, Wnt signaling pathway, multicellular organismal development	Extracellular region	Yes (mortality/aging, tumorigenesis)	N/A
ENSG00000164093	PITX2	4	Umb. Cord	Yes	Transcription factor activity	Development, morphogenesis, migration	Nucleus, cytoplasm	Yes (cardiovascular, cellular, craniofacial, embryogenesis, endocrine/exocrine, growth/size/body, nervous system, vision/eye)	Axenfeld-Rieger syndrome type 1, iridogoniodysgenesis syndrome
ENSG00000166426	CRABP1	15	Umb. cord	Yes	RA-binding protein, transporter activity	Signalling, transport, development	Cytoplasm	Yes	Acute promyelocytic leukemia, papillary thyroid carcinoma
ENSG00000172209	GPR22	7	Umb. Cord	Yes	G-protein coupled receptor activity, peptide binding	G-protein coupled receptor signaling pathway	Integral component of plasma membrane	Yes (adipose, growth/size/body, homeostasis)	N/A
ENSG00000187957	DNER	2	Umb. Cord	Yes	Signaling receptor activity, Notch-binding	Signalling, development, differentiation	Endosome, membrane	Yes (behavior, nervous system)	N/A
ENSG00000253293	HOXA10	7	Umb. Cord	Yes	RNA polymerase II core promoter proximal region sequence-specific DNA binding, transcription factor activity involved in positive regulation of transcription	Development, differentiation, morphogenesis, transcription	Nucleus, transcription factor complex, cytoplasm	Yes (digestive/alimentary, endocrine/exocrine, growth/size/body, nervous system, reproductive, skeleton)	Ovarian clear cell adenocarcinoma, adenomyosis
