# Supplementary material for: KeyGenes, a Tool to Probe Tissue Differentiation Using a Human Fetal Transcriptional Atlas
Source: Stem Cell Reports. 2015 May 28;4(6):1112–24. doi: 10.1016/j.stemcr.2015.05.002 (PMC4472038; doi:10.1016/j.stemcr.2015.05.002)
Supplement: Table S3. Identity Scores of All Test Sets and the Different Lists of the 500 Most Variably Expressed Genes, Related to Figures 1, 3, 4, and 5 [file mmc4.xlsx]

## Sheet: Table S3
Table S3: Identity Scores Fetal Test Set (Figure 1C)
Script	#2
Training Set
Fetal	CH1 adrenal,CF2 adrenal,DF1 amnion,CV1 amnion,CR1 amnion,CF2 amnion,DF1 brain,DJ1 brain,CR1 brain,CP1 chorion,CR1 chorion,DF1 eye,CV1 eye,CV2 eye,CF2 eye,CP1 eye,CL3 gonad,CH1 gonad,CV2 gonad,DJ2 gonad,CV1 heart A,CV2 heart A,CC3 heart A,CF2 heart A,DF1 heart V,CV1 heart V,CV2 heart V,CC3 heart V,CJ1 intestine,CP2 intestine,CR1 intestine,CF2 intestine,DF1 kidney,DJ1 kidney,CR1 kidney,CF2 kidney,D…
Test Set
Fetal	CC2 adrenal_18,CJ1 amnion_9,CI1 amnion_16,CC2 amnion_8,CI1 brain_16,CC2 brain_18,CI1 chorion_16,CJ1 eye_9,CJ1 heart V_9,CJ1 intestine_9,CI1 intestine_16,CC2 intestine_18,CI1 kidney_16,CC2 kidney_18,CI1 liver_16,CC2 liver_18,CI1 lung_16,CC2 lung_18,CJ1 mat. endom._9,CI1 mat. endom._16,CI1 muscle_16,CJ1 pancreas_9,CI1 pancreas_16,CC2 pancreas_18,CJ1 placenta_9,CI1 placenta_16,CC2 placenta_18,CI1 sk…
Top 500	Fixed Top 500 fetal genes (provided in sheet "(J) Top 500 fetal")
	CC2 adrenal_18	CJ1 amnion_9	CI1 amnion_16	CC2 amnion_8	CI1 brain_16	CC2 brain_18	CI1 chorion_16	CJ1 eye_9	CJ1 heart V_9	CJ1 intestine_9	CI1 intestine_16	CC2 intestine_18	CI1 kidney_16	CC2 kidney_18	CI1 liver_16	CC2 liver_18
Adrenal	0.996023	2.22389e-05	5.5809e-06	5.04044e-06	0.00152555	0.00163296	0.0014246	2.65443e-05	0.000155843	0.00299547	0.000556244	0.00208772	8.2112e-06	0.000355461	2.71118e-05	1.39759e-05
Amnion	2.85497e-05	0.952007	0.996522	0.996384	0.000186912	0.000328388	0.0664512	0.00139677	0.000171977	0.00175698	0.000131039	0.000320852	0.000162957	0.00336688	2.52249e-05	5.6662e-05
Brain	8.87076e-06	6.89818e-05	2.94766e-05	1.68117e-05	0.985887	0.979661	0.00127011	0.00489194	0.000353054	0.00171733	0.000148613	0.000860954	0.000149431	0.000267814	2.2668e-05	4.08477e-05
Chorion	0.000104097	6.87767e-05	4.39957e-05	0.00039586	0.00011172	9.73609e-06	0.276	5.45632e-05	4.00898e-05	0.000620604	0.000144157	0.00198752	3.1012e-05	9.93925e-05	9.44785e-05	9.12725e-05
Eye	4.39797e-06	4.99187e-05	1.48682e-05	1.93146e-05	8.77897e-05	0.000865168	0.000557061	0.952093	0.000184098	0.00183467	0.000165257	0.00178359	1.06844e-06	6.56961e-06	1.62235e-06	1.62522e-06
Gonad	0.00140211	0.000123837	3.73102e-05	4.58894e-05	0.000390055	0.00371004	0.0011428	0.000239397	0.000804625	0.00160094	2.21877e-05	0.000366372	4.33024e-05	0.000225833	0.000134716	5.81602e-05
Heart A	0.000303945	1.70839e-05	4.38544e-05	7.40023e-06	0.00222606	0.000733727	0.00265548	7.03441e-05	0.117446	0.000364062	0.00034538	0.000308914	1.57404e-05	2.53781e-05	4.35982e-05	8.32797e-05
Heart V	1.98982e-08	6.61627e-05	1.99669e-06	1.86385e-05	9.87485e-08	9.79999e-08	0.000198818	0.000130366	0.872031	0.000563887	8.07667e-05	0.000166148	0.000279798	0.000222814	1.0847e-06	6.30135e-07
Intestine	2.18863e-05	7.60666e-05	9.14707e-06	1.70852e-05	0.000890247	0.000213296	0.00289334	4.3206e-05	0.000503352	0.957813	0.98972	0.817483	8.23433e-06	4.75347e-05	0.00967395	0.00288035
Kidney	2.12966e-05	5.26988e-05	1.14597e-05	1.9591e-05	0.00072441	0.000362915	0.000872917	7.30728e-05	0.000462575	0.000898289	6.79086e-05	0.0008034	0.995024	0.980264	3.35353e-05	3.02735e-05
Liver	2.76921e-05	3.54473e-05	8.37731e-06	1.43403e-05	0.00116815	0.00511103	0.000999964	3.61037e-05	0.000731107	0.00107096	0.00209704	0.149564	0.000398836	0.000301922	0.980277	0.989793
Lung	1.46898e-05	4.65588e-05	0.000135593	9.1191e-05	0.00019237	0.000178488	0.000782086	0.00116299	0.0003035	0.000789562	0.00101091	0.000757872	2.70839e-05	5.44896e-05	1.50985e-05	1.28071e-05
Mat. Endometrium	0.00105231	0.00209975	0.000411775	0.000521681	0.00129985	0.00118375	0.286352	7.57868e-05	0.000984498	0.00123059	0.00124476	0.000874013	0.00163439	0.00930045	0.000868063	0.00128902
Muscle	2.29003e-06	1.3401e-05	2.53641e-06	6.33715e-06	0.000162212	2.37178e-05	0.000212587	0.00377638	0.000515372	0.00119319	6.33134e-05	0.000608401	0.000213063	0.000206316	2.84273e-06	3.26408e-06
Pancreas	4.42845e-06	3.28361e-05	3.35407e-06	8.40545e-06	0.000945511	0.000481622	0.000691274	3.98667e-05	0.000143927	0.00529539	0.0018847	0.0099412	0.000900857	0.00132714	0.000342553	0.000143975
Placenta	1.06762e-05	0.000725162	2.22512e-05	0.000160938	0.000347688	0.000617699	0.103165	5.49814e-05	0.000155755	0.000506693	0.000266971	0.004174	3.76127e-06	5.1964e-05	4.56192e-05	4.64931e-05
Skin	4.23515e-06	0.000245552	0.000681807	5.40751e-05	5.40624e-05	0.000114312	6.77408e-05	0.00838297	0.00102872	0.00015285	9.05677e-06	0.00016716	7.19301e-05	0.000157891	1.33739e-05	6.76235e-06
Spinal Cord	7.22742e-05	0.000206601	2.9103e-06	3.49196e-05	0.00229926	0.00285366	0.00036051	0.000130376	0.000327193	0.00834188	0.000194517	0.00222093	0.000541206	0.00100116	3.21285e-05	9.42957e-05
Spleen	0.000425731	0.000186969	0.00168772	5.96382e-05	0.000306169	0.000261639	0.000933284	0.000122587	0.000639731	0.00151834	0.000680836	0.00179805	2.3829e-05	0.000224623	0.00769122	0.00510031
Stomach	5.39553e-05	0.000131727	5.37303e-05	0.000919801	0.00032767	0.000278622	0.224435	0.00218803	0.000701113	0.00402101	0.00026871	0.00135841	8.79397e-05	0.000360669	0.00013813	7.01992e-05
Tongue	1.00028e-05	0.000212626	0.000189672	0.000297545	0.000359103	0.000416314	0.00123505	0.0228103	0.000313305	0.000461768	0.00014407	0.000394093	7.23318e-06	4.82819e-05	3.83039e-05	6.14483e-05
Umbilical Cord	0.000403338	0.0435105	8.02679e-05	0.000901355	0.000507876	0.000962151	0.0272999	0.00220087	0.00200331	0.00525207	0.000754039	0.0019733	0.000365762	0.00208391	0.000477349	0.000121412
	CI1 lung_16	CC2 lung_18	CJ1 mat. endom._9	CI1 mat. endom._16	CI1 muscle_16	CJ1 pancreas_9	CI1 pancreas_16	CC2 pancreas_18	CJ1 placenta_9	CI1 placenta_16	CC2 placenta_18	CI1 skin_16	CC2 skin_18	CJ1 spinal cord_9	CI1 spleen_16	CC2 spleen_18
Adrenal	2.95961e-05	3.48052e-05	3.33438e-05	5.73002e-05	0.000738023	0.000736823	0.00012277	0.00260806	6.04218e-05	2.18253e-05	0.000316681	1.19498e-05	2.44081e-06	0.00159191	0.000189708	0.00010664
Amnion	0.000686755	0.000373071	0.011057	0.0509506	6.90743e-05	0.000975626	0.00033084	0.000351338	0.0197386	0.000958727	0.00282224	0.000598874	0.000229229	0.000121196	0.000267972	0.00145709
Brain	2.2173e-05	4.77109e-05	0.000766637	0.000530956	3.61305e-05	0.0096966	5.36366e-05	2.959e-05	0.00016244	0.000250498	0.000596228	0.000159276	5.1804e-05	0.0217677	0.000138039	7.90901e-05
Chorion	0.00119657	0.00194245	0.020243	0.00176386	3.19713e-05	0.000235884	7.04671e-05	9.20771e-05	0.0137864	0.12349	0.297151	0.000405062	7.84358e-05	2.28622e-05	0.000127915	0.000199073
Eye	4.42631e-05	0.000231044	7.00877e-06	3.14839e-05	0.000200482	0.00033769	4.79194e-06	6.61534e-06	5.96395e-05	1.01198e-05	0.000125122	0.0113616	0.00241578	0.000189107	8.39979e-06	4.61472e-06
Gonad	0.000129823	6.48174e-05	0.000272223	0.000362527	0.000505161	0.000494754	3.9076e-05	0.000411301	0.00114512	8.12179e-05	0.00320338	0.000115479	9.67247e-06	0.000131716	0.00254102	0.00819904
Heart A	0.000106184	0.000535482	1.98811e-05	5.61941e-05	2.98828e-05	0.000306158	5.62389e-06	2.45068e-05	7.2064e-05	0.000156387	0.000414889	7.25284e-06	1.38524e-06	0.000778091	5.62586e-05	0.00016177
Heart V	0.000194143	0.000277507	8.73776e-06	4.38834e-05	0.00431725	0.00051503	4.68259e-07	1.1376e-06	1.96478e-05	3.33739e-05	8.22287e-05	3.96126e-05	1.00781e-05	3.1164e-07	9.25546e-05	0.000134539
Intestine	3.13407e-05	2.89092e-05	3.8129e-05	0.000106331	4.61004e-05	0.000862196	0.00214916	0.00119378	0.000153188	0.00551817	0.01277	7.54294e-05	1.95491e-05	9.23949e-05	0.000572481	0.000386646
Kidney	5.44149e-05	6.67362e-05	0.000138462	0.00034787	8.49206e-05	0.393022	0.000545621	4.84671e-05	0.00023966	0.00011443	0.000339234	8.11062e-05	4.18078e-06	0.00261358	0.016698	0.0114196
Liver	0.000103778	4.97491e-05	4.00576e-05	6.00494e-05	6.73307e-05	0.000542064	8.39703e-05	0.000131378	0.000527935	0.167498	0.000321412	4.65726e-05	3.75561e-06	4.17114e-05	0.000289117	0.00586429
Lung	0.994376	0.992593	6.09809e-05	0.000265008	0.00158362	0.0005777	2.24968e-05	2.7782e-05	0.000204153	0.000327308	0.000318728	0.000123649	1.29032e-05	6.30115e-05	5.85825e-05	4.53556e-05
Mat. Endometrium	5.75025e-05	5.24119e-05	0.959591	0.93756	3.35865e-05	0.000839978	0.000383048	0.000258564	0.0125831	0.000727173	0.0030745	0.00046744	7.21789e-05	0.000344068	0.00208444	0.0024678
Muscle	5.23821e-05	2.01835e-05	0.000362584	3.86357e-05	0.987935	0.00121335	1.07933e-05	1.69912e-05	0.000449351	8.91241e-05	0.00015785	8.13796e-06	5.19525e-06	0.000104217	4.47136e-05	8.33898e-06
Pancreas	8.9694e-05	0.000443853	0.00444797	0.000487942	2.62113e-05	0.580932	0.995099	0.994	0.000119192	0.000287982	0.000221467	1.29709e-05	2.86464e-06	0.000246879	0.000432862	0.000170537
Placenta	1.87455e-05	5.8331e-05	0.000160292	3.85287e-05	3.34541e-05	0.00017395	6.84485e-06	1.3301e-05	0.94559	0.693757	0.658077	0.000110793	2.71013e-05	0.000140629	0.000100637	8.6443e-05
Skin	0.000170329	0.000400089	8.29579e-06	1.69344e-05	0.000265276	0.00268789	0.000315177	0.000201701	0.000383983	0.000154212	5.54078e-05	0.98269	0.996239	1.69741e-05	7.79685e-05	1.52293e-05
Spinal Cord	4.04755e-05	7.93403e-05	0.000611561	0.00164642	0.000138736	0.00183989	0.000264183	1.03967e-05	4.92302e-05	0.000134891	0.000130019	9.19652e-06	1.65074e-06	0.971063	0.000292457	0.000117026
Spleen	0.000139507	0.000119564	0.000203382	0.00221867	0.000173336	0.000533277	8.6347e-05	0.000219696	0.00165327	0.00511019	0.00861828	4.00724e-05	6.11694e-06	0.000269167	0.966325	0.964079
Stomach	0.00206214	0.00155409	0.000422502	0.000806707	0.00152048	0.00207778	0.000324834	0.000209678	0.000592109	0.000290395	0.000838186	0.000328918	1.72273e-05	9.29483e-05	0.000560412	0.000425802
Tongue	9.91152e-05	2.52536e-05	0.000139931	0.000284194	0.00208338	0.000484021	1.08375e-05	1.20076e-05	0.00111493	0.000301633	0.000270118	0.00163175	0.000533329	0.000189306	0.00103124	9.24348e-05
Umbilical Cord	0.000295129	0.00100166	0.00136673	0.00232619	8.0238e-05	0.000915793	6.97633e-05	0.000131574	0.00129562	0.000686838	0.0100966	0.0016751	0.000255913	0.000118934	0.00801058	0.00447979
	CJ1 stomach_9	CC2 stomach_18	CJ1 tongue_9	CI1 tongue_16	CC2 tongue_18.1	CC2 tongue_18.2	CJ1 umbilical cord_9
Adrenal	0.00659437	0.000146125	0.00656998	0.000279131	0.000469748	0.000519526	0.000411807
Amnion	0.0128389	0.00010506	0.0147407	0.000121274	0.00109481	0.000635701	0.00609382
Brain	0.00158333	0.000145991	0.00293481	0.000381368	0.000435237	0.000139152	0.000463329
Chorion	0.000577938	0.000109436	0.000817608	0.000195399	0.000183197	9.19688e-05	0.00476214
Eye	0.00758699	0.000218051	0.0185859	0.000117652	1.55553e-05	0.000303996	0.000770163
Gonad	0.034329	2.00475e-05	0.00735223	2.36227e-05	3.3302e-05	2.96577e-05	0.00176258
Heart A	0.0143003	0.000259629	0.00175964	6.47282e-06	1.09072e-05	8.84852e-05	0.000468464
Heart V	0.00277422	1.60929e-06	0.00093627	0.00146523	0.00859768	0.00125422	0.0014395
Intestine	0.00402072	0.012866	0.00365263	7.94037e-05	7.00879e-05	0.000163667	0.00255065
Kidney	0.00609851	0.000336283	0.00423823	2.67655e-05	3.61364e-05	4.4449e-05	0.00139453
Liver	0.00574114	0.000197182	0.00131094	1.41155e-05	2.7767e-05	0.000276059	0.0034804
Lung	0.00896222	0.00179838	0.104079	5.90845e-05	0.000104251	0.000363971	0.000825277
Mat. Endometrium	0.120792	0.000273366	0.00015938	0.000440221	0.000300558	0.000233695	0.000905113
Muscle	0.00708959	1.26052e-05	0.381825	0.0712649	0.0546342	0.0290416	0.00934077
Pancreas	0.0108889	0.00118531	0.00493901	1.07318e-05	2.31161e-05	1.65179e-05	0.00117776
Placenta	0.00181953	2.07534e-05	0.00107466	4.37595e-05	0.000276903	0.000538559	0.0135339
Skin	0.000321319	5.0834e-06	0.014598	0.00876327	0.0193536	0.00796285	0.00146953
Spinal Cord	0.0441402	0.00011396	0.00123314	2.7833e-05	4.35751e-05	3.73603e-05	0.00295976
Spleen	0.00822065	3.08756e-05	0.00294146	6.03861e-05	7.80662e-05	0.000147038	0.00181929
Stomach	0.674754	0.981725	0.00941413	9.04092e-05	0.000138638	0.000137344	0.00256264
Tongue	0.00516478	0.000151748	0.409544	0.916226	0.913669	0.95775	0.000764371
Umbilical Cord	0.0214012	0.000277974	0.00729262	0.000303234	0.000403211	0.000224584	0.941044
Table S3: Identity Scores Adult Test Set (Figure 3B, Fagerberg et al.)
Script	#2
Training Set
Fetal	CH1 adrenal,CC2 adrenal,CF2 adrenal,CJ1 amnion,DF1 amnion,CI1 amnion,CV1 amnion,CC2 amnion,CR1 amnion,CF2 amnion,DF1 brain,DJ1 brain,CI1 brain,CC2 brain,CR1 brain,CI1 chorion,CP1 chorion,CR1 chorion,CJ1 eye,DF1 eye,CV1 eye,CV2 eye,CF2 eye,CP1 eye,CL3 gonad,CH1 gonad,CV2 gonad,DJ2 gonad,CV1 heart A,CV2 heart A,CC3 heart A,CF2 heart A,CJ1 heart V,DF1 heart V,CV1 heart V,CV2 heart V,CC3 heart V,CJ1 …
Test Set
Fagerberg et al.	Adrenal 4A,Adrenal 4C,Adrenal 4D,Brain 3B,Brain 3C,Brain A,Cervix 4A,Cervix 4B,Cervix 5A,Colon A,Colon B,Colon C,Colon D,Colon F,Duodenum 4B,Duodenum 4C,Heart 5A,Heart 5B,Heart 6A,Heart 6B,Kidney A,Kidney B,Kidney C,Kidney D,Liver A,Liver C,Liver D,Lung 3E,Lung 3F,Lung 4A,Lung 4B,Lung 4D,Ovary 6A,Ovary 6B,Pancreas 6A,Pancreas 6B,Placenta 3A,Placenta 6A,Placenta 6B,Placenta 6C,Skin 5E,Skin 5F,Skin…
Top 500	Fixed Top 500 fetal genes (provided in sheet "(J) Top 500 fetal")
	adrenal 4a_adult	adrenal 4c_adult	adrenal 4d_adult	brain 3b_adult	brain 3c_adult	brain a_adult	ovary 6a_adult	ovary 6b_adult	testis 4a_adult	testis 7a_adult	testis 7b_adult	testis 7c_adult	testis 7d_adult	testis 7e_adult	testis 7f_adult	heart 5a_adult	heart 5b_adult
Adrenal	0.987425	0.983226	0.989153	1.87937e-05	4.98617e-05	7.98159e-05	0.00137408	0.000209072	0.024735	0.0230279	0.00898305	0.0219166	0.0280459	0.0626439	0.0361626	1.45578e-05	2.3833e-05
Amnion	8.08605e-06	5.96377e-05	0.000103535	9.91022e-05	8.2816e-05	0.00043126	0.00221325	0.000746201	0.000883853	0.000886297	0.00060148	0.000279607	0.0010645	0.000901132	0.000281151	0.000971275	0.00205259
Brain	7.99117e-06	7.40585e-05	0.000504077	0.998866	0.991907	0.990519	0.000512212	0.000627268	0.0255404	0.0359514	0.0253783	0.0142007	0.0416952	0.0300716	0.0183646	7.34057e-05	0.00025435
Chorion	0.00131938	0.00646808	0.00118457	0.000279427	0.00439952	0.000714486	0.0208865	0.1044	0.0117755	0.00576153	0.00435941	0.00646648	0.00365625	0.00511097	0.00287794	0.000794721	0.000569485
Eye	0.000424049	0.00015804	0.000256959	0.000205844	0.00116722	0.000794961	0.0136023	0.00203675	0.00409684	0.0030091	0.004407	0.00289176	0.0132468	0.00396373	0.00228363	6.26672e-05	0.000522135
Gonad	0.00729014	0.00727905	0.00612305	4.88556e-06	9.64746e-06	7.45746e-06	0.925911	0.881166	0.873588	0.800853	0.859841	0.904011	0.691892	0.781401	0.82599	0.000111604	0.000343576
Heart A	0.000745306	0.000643196	0.000455855	8.11692e-05	0.000204893	0.000212186	0.000883919	0.00177626	0.0163065	0.0560712	0.0417806	0.0160942	0.105759	0.0405377	0.0523149	0.000680616	0.00102192
Heart V	1.18926e-05	1.22774e-05	8.32714e-06	3.18903e-06	2.72711e-06	4.30147e-05	0.000364711	0.000154967	1.25136e-05	3.12576e-05	1.74232e-05	8.59643e-06	2.09506e-05	3.53847e-05	3.2167e-05	0.988207	0.965469
Intestine	4.22211e-05	7.61399e-05	5.65819e-05	1.65893e-05	0.000103663	0.00101716	0.000283619	0.000111152	0.00547321	0.00774086	0.00296303	0.00110465	0.0163491	0.011272	0.00458287	3.21089e-05	2.53867e-05
Kidney	2.90803e-05	4.0226e-05	3.03634e-05	1.40633e-05	0.000106262	0.000812928	0.00139333	0.000295221	0.00381456	0.00915312	0.00530263	0.00306667	0.00982208	0.00528545	0.00647946	5.25601e-05	5.14336e-05
Liver	0.000232191	0.000330973	0.000271051	4.83323e-05	0.000264719	0.000885541	0.00351108	0.00224345	0.00262267	0.00355024	0.0058569	0.00340161	0.0122564	0.00463203	0.004832	9.65959e-05	0.000704953
Lung	0.000202885	2.7457e-05	2.0766e-05	3.52377e-05	1.4579e-05	2.2418e-05	0.000531635	0.000223078	0.000129804	0.00316485	0.000204023	4.84238e-05	0.000113163	0.000387766	0.00112747	0.000343042	0.000121084
Mat. Endometrium	0.000359256	0.000177075	0.000225554	5.88587e-05	0.000305167	0.000855257	0.00628473	0.00200232	0.00182276	0.00232376	0.00366238	0.00402927	0.0127264	0.00482532	0.00597597	0.000519911	0.000302897
Muscle	2.5353e-05	2.64001e-05	1.35694e-05	4.11035e-06	2.34358e-05	1.57268e-05	0.00060035	9.23027e-05	0.000149514	0.000358778	0.000932769	0.000861038	0.000640743	0.000329078	0.000171227	1.71983e-05	1.8212e-05
Pancreas	2.25111e-05	1.66643e-05	2.04174e-05	1.05304e-05	5.86404e-06	4.37011e-05	0.000793552	7.57783e-05	0.000307934	0.00152914	0.00150342	0.000421262	0.00221384	0.00196921	0.00114519	8.03772e-06	1.65057e-05
Placenta	6.18405e-05	8.8563e-05	0.000131913	2.98071e-05	7.16621e-05	0.000496589	0.00221386	0.00059641	0.00849592	0.0161147	0.0138424	0.00579886	0.0260118	0.0160627	0.0123292	0.000286378	0.000389318
Skin	2.39161e-06	5.80324e-06	2.29184e-06	6.16446e-05	9.27977e-05	5.26747e-05	2.61358e-05	9.90677e-06	0.000167419	0.00165544	0.00119236	0.00057674	0.000975561	0.00109678	0.000828328	3.41742e-05	5.83117e-05
Spinal Cord	0.000989131	0.000360916	0.00057983	3.07242e-05	0.000247582	0.000362028	0.00231434	9.70286e-05	0.00392659	0.00430222	0.00328379	0.00463994	0.00611679	0.00507106	0.00552585	5.94694e-05	3.34362e-05
Spleen	7.92364e-05	9.5232e-05	0.000188485	6.63821e-06	0.000136729	0.000461174	0.00202576	0.000795311	0.00261918	0.00855786	0.00222581	0.00149363	0.0078765	0.00610463	0.00554887	0.000575927	0.00265639
Stomach	5.63794e-05	8.39027e-05	8.3613e-05	1.12249e-05	5.54837e-05	0.000461447	0.00356731	0.00102913	0.00532386	0.0086888	0.00704048	0.00282452	0.00972514	0.00968239	0.00562364	5.1857e-05	5.32397e-05
Tongue	3.69375e-06	4.25131e-06	3.7557e-06	2.08238e-06	2.28384e-05	3.78959e-05	6.69279e-05	2.4636e-05	5.54937e-05	0.000296785	8.14831e-05	8.45655e-05	0.000145593	6.54045e-05	5.12317e-05	5.0064e-05	4.78885e-06
Umbilical Cord	0.000661987	0.00074635	0.000582019	0.00011188	0.000725086	0.00167349	0.0106392	0.00128723	0.00815213	0.00697189	0.00654062	0.00577974	0.00964606	0.00855064	0.00747152	0.00695703	0.025307
	heart 6a_adult	heart 6b_adult	colon a_adult	colon b_adult	colon c_adult	colon d_adult	colon f_adult	duodenum 4b_adult	duodenum 4c_adult	small intestine 4a_adult	small intestine 4b_adult	small intestine 4c_adult	small intestine 4d_adult	kidney a_adult	kidney b_adult	kidney c_adult	kidney d_adult
Adrenal	0.000411425	0.000193784	7.96637e-05	9.43547e-05	0.00015372	1.64099e-05	2.67288e-05	6.54868e-05	7.02238e-05	0.000157535	3.86531e-05	8.97561e-05	7.30332e-05	0.000264328	0.000329611	0.000449017	0.000440402
Amnion	0.0192392	0.0248523	0.0015357	0.0096521	0.000196373	0.0011404	0.00111338	0.00197747	0.00197654	0.00641935	0.00014897	0.00242527	0.00235394	0.00125379	0.00185177	0.00258462	0.000330364
Brain	0.000525989	0.00116565	0.000136539	0.000209366	0.000271128	4.7452e-05	0.000477799	0.00012081	0.000279183	1.56828e-05	1.54923e-05	2.88982e-05	2.78186e-05	0.000615071	0.000446055	0.00144652	0.000729207
Chorion	0.00353329	0.00831392	0.000309316	0.000740213	0.000114552	0.00239869	0.000337666	0.000138083	0.00028151	6.00073e-05	2.91794e-05	0.000148496	8.70945e-05	0.000763074	0.00140969	0.00479637	0.000586999
Eye	0.00155784	0.00205542	0.000111904	4.53395e-05	0.00027089	7.66736e-06	0.000172783	0.000304884	4.85251e-05	6.91627e-05	2.81169e-05	0.000253771	0.000100827	0.000565782	0.00107243	0.00686002	0.000420626
Gonad	0.00525262	0.00273547	7.24617e-06	1.24776e-05	1.53025e-05	3.08302e-05	9.97954e-05	6.63173e-05	1.10734e-05	2.52527e-05	8.66688e-06	6.24783e-05	3.50548e-05	7.64526e-05	0.000145793	0.000127826	7.26945e-05
Heart A	0.0794316	0.391218	0.000323724	0.00042146	0.000137367	0.00029844	8.92909e-05	0.000199517	0.000472603	0.000158999	0.000145404	0.000155054	4.00993e-05	0.000788435	0.0010457	0.0015487	0.000687717
Heart V	0.833435	0.401743	4.75762e-07	5.46363e-07	1.23741e-06	6.438e-07	4.89783e-07	3.02172e-07	1.03298e-06	6.85714e-07	8.28025e-08	1.07827e-06	2.30224e-07	0.00103631	0.00113202	0.00080213	0.00094521
Intestine	0.000463352	0.00244622	0.99347	0.984847	0.994318	0.991315	0.990563	0.987342	0.978562	0.988043	0.998945	0.995162	0.99556	0.00107912	0.00195373	0.00234904	0.00279195
Kidney	0.000376368	0.000758188	8.1582e-05	4.22902e-05	0.000112478	0.00048539	0.000333472	4.46013e-05	6.76594e-05	7.3686e-05	3.96902e-06	2.79704e-05	2.43394e-05	0.880747	0.911502	0.819557	0.896157
Liver	0.00155087	0.00450903	0.000195674	0.000118287	0.00022942	0.000447225	0.00023702	0.00031732	0.00010409	0.000214308	5.06739e-05	0.000106075	2.83688e-05	0.0512028	0.0434758	0.0259555	0.0450083
Lung	0.00259887	0.000552858	5.49668e-06	7.62137e-06	9.22133e-06	1.89107e-05	2.57173e-05	1.3165e-05	1.42899e-05	1.42185e-05	1.03515e-05	8.60321e-06	5.76308e-06	4.92121e-05	4.83439e-05	0.000108824	6.20639e-05
Mat. Endometrium	0.00201437	0.00466033	0.00129707	0.00127259	0.00080914	0.00236898	0.00224756	0.00066294	0.000799965	0.00122555	0.000125887	0.000209321	0.000372055	0.0322553	0.025085	0.0583198	0.0230656
Muscle	8.98246e-05	0.000807691	1.51211e-05	4.45407e-06	8.66319e-06	8.75343e-06	1.27e-05	4.8787e-06	4.20803e-06	1.60181e-06	3.68823e-06	7.95147e-06	7.2493e-07	0.015457	0.00525879	0.0155718	0.0220011
Pancreas	0.000485598	0.000275889	0.000131937	0.000139916	0.000176208	0.000132533	0.000279214	0.00199765	0.00445598	0.00216408	0.000183485	0.000311713	0.000368857	6.23636e-05	0.000178824	0.00110927	9.76555e-05
Placenta	0.00316115	0.00215762	0.00011326	0.000129323	6.33207e-05	7.65656e-05	0.00012749	0.000190245	1.96261e-05	0.000131937	2.49384e-05	1.63886e-05	4.48752e-05	0.00085371	0.000457556	0.000760363	0.000393955
Skin	6.16745e-05	9.01427e-05	6.44349e-06	1.00418e-05	1.30241e-05	2.99181e-06	1.80647e-06	2.95214e-06	3.24293e-05	1.35517e-05	1.994e-06	1.51871e-05	6.99374e-06	7.0851e-06	1.42297e-05	2.26284e-05	9.27135e-06
Spinal Cord	0.000212064	0.000493607	0.000171008	0.000658262	0.000181742	0.000185023	0.000119127	5.56382e-06	1.4369e-05	6.15114e-06	5.55804e-05	3.31715e-05	5.15082e-05	0.00169744	0.00132071	0.0113104	0.00169476
Spleen	0.0139862	0.00820693	1.80306e-05	0.000101448	2.42388e-05	3.95098e-05	2.02339e-05	4.12677e-05	1.3582e-05	1.2622e-05	3.54961e-06	8.68173e-06	2.97904e-05	5.2044e-05	6.41235e-05	0.000125835	6.81731e-05
Stomach	0.00227358	0.0146479	0.00169968	0.000953301	0.00237725	0.000475052	0.00273046	0.00639991	0.0126087	0.000981521	8.61768e-05	0.000683011	0.000551819	0.00163783	0.000984723	0.00611371	0.00268275
Tongue	6.2006e-05	0.000212242	2.66523e-06	1.61968e-06	3.10483e-06	2.27912e-06	8.8688e-06	3.87628e-06	4.52072e-06	2.72346e-06	6.54993e-07	4.74502e-06	1.69831e-06	7.02878e-05	4.47157e-05	0.000146809	0.000216542
Umbilical Cord	0.029277	0.127904	0.000287826	0.000538076	0.000513157	0.000501162	0.000975564	0.000100825	0.000158172	0.000208083	8.91087e-05	0.000240401	0.000235493	0.00946511	0.00217828	0.039934	0.00153733
	liver a_adult	liver c_adult	liver d_adult	lung 3e_adult	lung 3f_adult	lung 4a_adult	lung 4b_adult	lung 4d_adult	cervix 4a_adult	cervix 4b_adult	cervix 5a_adult	pancreas 6a_adult	pancreas 6b_adult	placenta 3a_adult	placenta 6a_adult	placenta 6b_adult	placenta 6c_adult
Adrenal	5.24926e-05	0.000136652	0.000143657	8.03024e-05	0.000195975	0.000660822	0.000748153	0.000660703	0.00236779	0.00519286	0.000517139	0.000312228	0.000642109	8.05049e-05	3.98249e-05	9.43274e-05	8.85731e-05
Amnion	0.00109026	0.000895986	0.000250804	0.00583357	0.00304831	0.00589015	0.0372954	0.00440943	0.0961774	0.0908304	0.407796	0.00733271	0.0067182	0.00152658	0.000772647	0.0108833	0.00420776
Brain	8.45902e-05	2.9577e-05	0.000205161	0.000208219	0.000185984	0.000296805	0.0109078	0.000368021	0.00395321	0.0375691	0.00406452	0.00145478	0.00374543	2.28227e-05	0.000206496	0.000280033	0.000261404
Chorion	0.00485596	0.00266013	0.00423099	0.00621713	0.00132416	0.00680035	0.00858782	0.00364393	0.0350803	0.0226687	0.00562785	0.0280838	0.0898225	0.0347219	0.143144	0.668429	0.241162
Eye	1.87568e-05	5.23807e-05	3.0986e-05	0.00081926	0.00240361	0.000246663	0.00671735	0.000989496	0.00202135	0.0294621	0.00318275	0.000627714	0.00247592	0.000154255	8.32916e-05	7.34804e-05	2.39519e-05
Gonad	1.60296e-05	2.47012e-05	2.40479e-05	0.000632578	0.00554902	0.00515609	0.00790619	0.00612478	0.00815837	0.00542992	0.00255495	0.000179647	0.00172338	0.00049858	0.000330741	0.000263746	0.000128368
Heart A	4.08085e-05	1.94061e-05	4.07854e-05	0.00778611	0.00717112	0.00341429	0.00583751	0.0013913	0.0188904	0.0198918	0.0108118	0.00157611	0.000170328	0.000792469	0.000128791	0.000247928	0.000797411
Heart V	7.8665e-07	1.74167e-07	4.51172e-07	1.83801e-05	6.23819e-05	7.78509e-05	0.000198242	6.63477e-05	0.000103065	0.000277902	0.000973681	2.48911e-06	4.57189e-05	5.06932e-05	0.000121746	4.77283e-05	0.000109408
Intestine	3.3194e-05	8.7834e-06	8.99731e-05	0.000730147	0.00121195	0.000252769	0.00120772	0.000802702	0.040558	0.0249715	0.0019012	0.0272924	0.0740236	0.00110335	0.00279992	0.00282862	0.00394972
Kidney	1.59994e-05	1.71531e-05	1.61343e-05	0.000210444	0.000540965	0.00063154	0.00310136	0.000481247	0.0118003	0.0362476	0.00956654	0.000380819	0.00076888	3.41981e-05	0.000225333	0.000201498	9.30605e-05
Liver	0.990274	0.991386	0.990408	0.00217347	0.000788197	0.00118523	0.0054991	0.00187891	0.00798478	0.0458451	0.0125956	0.0030777	0.00143916	0.000182657	0.000353272	0.00043407	0.000383909
Lung	3.62743e-06	7.91039e-06	3.85273e-05	0.918917	0.897022	0.908783	0.634204	0.897907	0.0034628	0.00646761	0.000982219	0.000207161	0.0014435	0.000859974	4.85616e-05	4.85353e-05	0.00017472
Mat. Endometrium	0.00118245	0.000802645	0.000905711	0.00640983	0.00448011	0.00626523	0.00840517	0.0217711	0.691415	0.140608	0.372277	0.0481356	0.0463114	0.00108208	0.0122467	0.0115923	0.00572059
Muscle	1.3676e-06	3.69596e-06	1.43777e-06	0.000126831	0.000149775	3.33771e-05	0.000205918	7.73768e-05	0.00538644	0.00835277	0.00129488	0.000493626	5.98655e-05	0.00124194	0.000231783	0.00160232	0.000953041
Pancreas	8.77344e-06	1.98748e-06	6.18003e-06	0.000600295	0.00125681	0.000761681	0.00201697	0.0011456	0.00147151	0.0109503	0.00131279	0.876239	0.760179	1.53557e-05	1.44761e-05	4.11531e-05	3.37992e-05
Placenta	5.01478e-05	2.43395e-05	9.29085e-05	0.0038473	0.00468571	0.000773387	0.0168045	0.000968166	0.00798515	0.0291743	0.0022288	0.000154364	0.000680835	0.951298	0.821128	0.29899	0.729407
Skin	2.79394e-05	1.94859e-05	7.41244e-06	0.000124358	0.000163126	0.000779369	0.000354363	0.000713285	0.000816911	0.000768639	0.00045306	0.00036151	0.000483874	0.00019454	3.41104e-05	2.57847e-05	3.71124e-05
Spinal Cord	6.97854e-06	5.64593e-06	4.99363e-06	0.000306365	0.000504036	0.00272222	0.00261483	0.00255112	0.00974187	0.104452	0.0194655	7.85784e-05	0.000205136	0.000287226	0.000105781	0.000219846	0.000490575
Spleen	0.00215617	0.00374377	0.00336849	0.00493218	0.00955349	0.00549675	0.0392281	0.00926902	0.00250997	0.00901436	0.00479543	0.000230756	0.000515155	0.00234044	0.0149284	0.00174988	0.00364092
Stomach	2.68659e-05	3.41423e-05	2.22091e-05	0.0373778	0.0564892	0.0425709	0.169452	0.0383626	0.00470329	0.0167338	0.00868121	0.00254462	0.0061521	0.000612937	0.000303504	0.000141667	0.000276962
Tongue	1.14843e-05	1.09873e-05	3.45338e-06	4.0868e-05	5.76967e-05	5.60819e-05	0.00086655	4.44478e-05	0.00160565	0.000798092	0.000130459	8.54176e-05	0.000104287	3.54423e-05	3.09813e-05	3.58446e-05	3.4255e-05
Umbilical Cord	4.12141e-05	0.000114615	0.000108021	0.00260739	0.00315601	0.00714552	0.0378402	0.00637314	0.0438064	0.354293	0.128787	0.00114879	0.00228956	0.00286431	0.00272144	0.00176939	0.00802527
	skin 5e_adult	skin 5f_adult	skin 6a_adult	spleen 3a_adult	spleen 3b_adult	spleen 3c_adult	spleen 3d_adult	stomach 3a_adult	stomach 3b_adult	stomach a_adult
Adrenal	0.000109797	0.000175684	0.000104543	2.75925e-05	1.83419e-05	2.69837e-05	1.82543e-05	3.28764e-05	1.78962e-05	3.20489e-05
Amnion	0.000812768	0.00188132	0.000660336	1.77784e-05	3.13313e-05	8.10925e-05	5.56531e-05	0.0172117	0.00610942	0.00351915
Brain	0.000169238	0.000856975	0.000631622	0.000168016	2.45838e-05	0.00015141	0.00016308	2.74601e-05	2.4957e-05	0.000128433
Chorion	0.00255318	0.00150468	0.0023725	0.000227984	0.000147221	0.00112793	0.000492726	0.00020796	0.00149014	0.000172878
Eye	0.268497	0.50548	0.714289	6.85421e-05	3.86729e-05	0.000105729	5.00304e-05	6.92519e-05	3.77237e-05	2.96661e-05
Gonad	3.26836e-05	5.49914e-05	6.31887e-05	1.82755e-05	1.00071e-05	1.29757e-05	2.80801e-05	1.68132e-05	3.14646e-05	1.32837e-05
Heart A	0.00096486	0.00125278	0.0040286	0.000457613	0.000101325	0.000953362	0.000486247	0.000682863	0.00025034	0.000154789
Heart V	1.26958e-05	2.12e-05	1.21061e-05	2.05513e-05	7.81274e-06	8.43308e-06	9.08539e-06	1.266e-07	3.35237e-07	1.58511e-07
Intestine	0.00021021	0.000603588	0.000347117	8.21762e-05	0.000105949	0.000177828	0.0001117	0.000524415	0.00466511	0.000571881
Kidney	0.000172751	0.000339213	0.000334478	4.78558e-05	0.000160017	7.58039e-05	0.000138237	2.77277e-05	5.04578e-05	8.48828e-05
Liver	0.000941249	0.00302148	0.000306341	0.000532656	0.000385233	0.000518953	0.000921334	0.000117031	0.000858724	0.000577335
Lung	0.00159192	0.00376853	0.000656697	0.000197066	6.10427e-06	0.000184	0.000163658	1.15951e-05	0.0018502	0.000346099
Mother	0.00600322	0.0106794	0.00751611	0.000133424	6.22467e-05	9.99105e-05	9.94496e-05	0.00128719	0.00317602	0.00137762
Muscle	0.000406614	0.00019814	0.000592546	3.37339e-05	7.14049e-06	2.41706e-05	2.1035e-05	1.27478e-06	1.46056e-06	4.6386e-06
Pancreas	5.68617e-05	5.28469e-05	0.000104855	1.31393e-05	8.69471e-06	1.41166e-05	1.09399e-05	0.00062293	0.000322542	7.24047e-05
Placenta	0.00222274	0.00531567	0.00201246	0.000704942	0.000161847	0.00136093	0.00104858	0.000165674	9.52099e-05	8.20005e-05
Skin	0.696422	0.449533	0.250775	5.19024e-06	1.73718e-05	1.74184e-05	2.50532e-05	2.95604e-05	2.1696e-05	5.84975e-06
Spinal Cord	0.00427916	0.00268054	0.00473122	8.6821e-05	2.30342e-05	1.59684e-05	5.80722e-05	2.41754e-05	5.64213e-05	8.4044e-05
Spleen	0.000540016	0.00238696	0.000758703	0.996108	0.998312	0.99439	0.995038	0.000113754	3.24841e-05	1.33251e-05
Stomach	0.000373266	0.000612581	0.000704243	0.000521608	0.00015174	0.000330134	0.000403528	0.978735	0.980853	0.992699
Tongue	0.0111741	0.00382446	0.00580662	1.22579e-05	1.07509e-05	7.76109e-06	9.11225e-06	7.75398e-06	7.30169e-06	7.75382e-06
Umbilical Cord	0.00245277	0.00575607	0.00319177	0.000514757	0.000208097	0.000314799	0.000647899	8.2848e-05	4.73151e-05	2.31474e-05
Table S3: Identity Scores Adult Test Set (Figure 3C, Illumina Bodymap)
Script	#2
Training Set
Fetal	CH1 adrenal,CC2 adrenal,CF2 adrenal,CJ1 amnion,DF1 amnion,CI1 amnion,CV1 amnion,CC2 amnion,CR1 amnion,CF2 amnion,DF1 brain,DJ1 brain,CI1 brain,CC2 brain,CR1 brain,CI1 chorion,CP1 chorion,CR1 chorion,CJ1 eye,DF1 eye,CV1 eye,CV2 eye,CF2 eye,CP1 eye,CL3 gonad,CH1 gonad,CV2 gonad,DJ2 gonad,CV1 heart A,CV2 heart A,CC3 heart A,CF2 heart A,CJ1 heart V,DF1 heart V,CV1 heart V,CV2 heart V,CC3 heart V,CJ1 …
Test Set
Bodymap	Adrenal,Brain,Colon,Heart,Kidney,Liver,Lung,Ovary,Skeletal Muscle,Testes
Top 500	Fixed Top 500 fetal genes (provided in sheet "(J) Top 500 fetal")
	Adrenal_adult	Brain_adult	Ovary_adult	Testes_adult	Heart_adult	Colon_adult	Kidney_adult	Liver_adult	Lung_adult	Skeletal Muscle_adult
Adrenal	0.000310419	2.21656e-05	0.00160624	0.0342407	7.34774e-06	0.000796517	0.000346118	0.0001441	0.000128126	0.00620023
Amnion	0.00611075	9.25648e-05	0.00407545	0.00932427	0.000226909	0.00108349	0.00248682	0.000617967	0.00530712	0.00604498
Brain	0.0016007	0.996802	0.00141468	0.040959	0.000126262	0.0112347	7.87745e-05	0.000327619	8.67853e-05	0.000742146
Chorion	0.0308602	0.000474608	0.00344269	0.0142451	0.000321397	0.0627954	0.00271003	0.00040116	0.063643	0.00940433
Eye	0.000682728	0.000168798	0.00104965	0.000468439	3.80691e-07	0.000494547	3.40506e-05	8.3478e-07	0.000115189	2.12945e-05
Gonad	0.00405427	1.00817e-05	0.944683	0.702402	9.91589e-05	0.000242908	0.000226517	5.00246e-05	0.00129646	0.0022714
Heart A	0.125852	2.93886e-05	0.0056814	0.0425742	0.00696521	5.76528e-05	0.00460552	7.57143e-05	0.00698961	0.0262154
Heart V	0.000112027	1.34992e-05	9.10548e-05	0.000171519	0.985759	2.19302e-05	0.000278568	1.39626e-06	9.30251e-05	0.0510692
Intestine	0.00246175	4.77026e-06	0.000798084	0.00749725	3.12419e-06	0.871227	0.00119118	4.1527e-05	0.000683943	0.000356769
Kidney	0.00109108	3.17798e-05	0.000925737	0.0143339	9.13945e-06	0.000227239	0.938229	5.74823e-06	7.28829e-05	0.000765073
Liver	0.00880023	0.000328002	0.00344785	0.002443	5.58116e-05	0.00215997	0.00541542	0.996117	0.00270949	0.00136061
Lung	0.000233725	5.80879e-06	9.14971e-05	0.000634358	5.82618e-05	0.000109256	2.23257e-05	3.59733e-06	0.88788	0.000522404
Mat. Endometrium	0.0153014	0.000485839	0.0116315	0.0119635	0.000630411	0.0152262	0.0317871	0.00101617	0.0115613	0.0192818
Muscle	0.0116901	2.71413e-05	0.0028669	0.0449131	5.98272e-06	0.00320326	0.00196876	1.2494e-06	0.00012876	0.818475
Pancreas	0.000130413	3.06497e-06	0.00014016	0.00184608	5.92287e-06	0.000687882	0.000176246	1.08676e-05	0.000123599	9.05217e-05
Placenta	0.0153082	0.000598776	0.00217568	0.00551064	8.18026e-05	0.00244328	0.00167541	6.75982e-05	0.00112727	0.00490676
Skin	0.000252458	0.000140912	2.43247e-05	0.000814248	3.2369e-07	4.53342e-05	9.65393e-06	1.2158e-06	0.000339602	5.63498e-05
Spinal Cord	0.015424	9.00316e-05	0.00476936	0.0220125	4.79456e-05	0.0115532	0.00175137	1.65917e-06	0.00123594	0.000726782
Spleen	0.719365	1.04896e-05	0.0014275	0.00699273	0.00349889	0.000237832	0.000741633	0.00100252	0.0074043	0.000808366
Stomach	0.00127294	1.77528e-05	0.00153733	0.0148457	3.11051e-05	0.00741757	0.00048619	1.1312e-05	0.0080335	0.000265499
Tongue	9.30066e-05	3.31021e-06	3.05002e-05	0.00882659	1.51517e-06	0.000345841	2.6993e-05	1.82627e-06	9.8384e-05	0.00287563
Umbilical Cord	0.0389927	0.000638946	0.00808897	0.0129812	0.00206452	0.00838866	0.00575267	9.92799e-05	0.000941789	0.04754
Table S3: Identity Scores Adult Test Set (Figure 3D, Barcode, McCall et al.)
Script	#3
Training Set
Fetal	CH1 adrenal,CC2 adrenal,CF2 adrenal,CJ1 amnion,DF1 amnion,CI1 amnion,CV1 amnion,CC2 amnion,CR1 amnion,CF2 amnion,DF1 brain,DJ1 brain,CI1 brain,CC2 brain,CR1 brain,CI1 chorion,CP1 chorion,CR1 chorion,CJ1 eye,DF1 eye,CV1 eye,CV2 eye,CF2 eye,CP1 eye,CL3 gonad,CH1 gonad,CV2 gonad,DJ2 gonad,CV1 heart A,CV2 heart A,CC3 heart A,CF2 heart A,CJ1 heart V,DF1 heart V,CV1 heart V,CV2 heart V,CC3 heart V,CJ1 …
Test Set
Barcode	Adrenal Gland Cortex,Ambion Human Brain Reference Rna,Amygdala,Brain,Brain Fp,Brain Grey Matter,Brain White Matter,Cerebellum,Corpus Callosum,Cortex,Dorsal Root Ganglia,Frontal Lobe,Hippocampus,Hypothalamus,Midbrain,Parietal Lobe,Chorion Villus Cells,Cornea,Ovary,perm,Testes,Heart,Heart Atrium,Heart Ventricle,Ascending Colon,Colon,Colon Cecum,Small Intestine,Kidney,Kidney Cortex,Kidney Medulla,Re…
Top 500	Fixed Top 500 fetal genes (provided in sheet "(J) Top 500 fetal")
	adrenal gland cortex_adult	ambion human brain reference rna_adult	amygdala_adult	brain_adult	brain fp_adult	brain grey matter_adult	brain white matter_adult	cerebellum_adult	corpus callosum_adult	cortex_adult	dorsal root ganglia_adult	frontal lobe_adult	hippocampus_adult	hypothalamus_adult	midbrain_adult	parietal lobe_adult	chorion_villus cells_adult	cornea_adult	ovary_adult
Adrenal	0.929112	2.20465e-05	0.000159755	0.000358817	0.000194983	0.000248201	4.95122e-05	0.000209578	4.55943e-05	0.000110686	0.00315175	2.18721e-05	0.0001373	0.000541001	0.00575875	2.16705e-05	0.00216783	0.000300875	0.00092598
Amnion	0.00244481	0.000302564	0.00022789	0.000252664	0.000348428	0.00037771	0.000245788	0.00112812	0.000425548	0.000226742	0.0326268	0.000213301	0.000235434	0.000556079	0.0101185	0.000228546	0.0284151	0.0286286	0.000916577
Brain	0.000193983	0.855036	0.985019	0.981629	0.981276	0.981827	0.990014	0.944911	0.984945	0.987525	0.542278	0.99204	0.981043	0.980383	0.581079	0.992534	0.00217436	0.00779368	0.00213533
Chorion	0.0193843	0.000115739	1.93894e-05	5.05786e-05	2.7541e-05	2.93392e-05	4.03516e-05	0.000415957	3.68239e-05	1.86697e-05	0.00129541	1.81947e-05	3.8043e-05	0.000152384	0.000872767	1.90026e-05	0.613018	0.000255707	0.297416
Eye	0.000239664	0.130319	2.69823e-05	8.34246e-05	6.17317e-05	6.27809e-05	8.1207e-05	0.000639143	5.43323e-05	4.52157e-05	0.00512054	3.53765e-05	0.00530047	6.47397e-05	0.00368777	3.23225e-05	0.00327007	0.582701	0.000567816
Gonad	0.000798064	2.79451e-05	2.92225e-05	4.37373e-05	3.54588e-05	3.32127e-05	5.91577e-05	0.000133095	5.53191e-05	2.59641e-05	0.00313819	2.76883e-05	2.44436e-05	6.26651e-05	0.00107147	2.72315e-05	0.0192388	0.000638657	0.027561
Heart A	0.0210619	0.00013798	0.000138719	0.000650564	0.000174534	0.000180662	0.000294702	0.00072497	0.000270891	0.00012655	0.0189891	0.000130721	0.000121869	0.000335122	0.00638643	0.000130892	0.00286026	0.000189798	0.000668675
Heart V	3.85943e-06	2.56879e-07	2.76503e-07	2.81977e-07	3.32226e-07	3.40155e-07	4.0591e-07	1.46371e-06	5.45701e-07	2.47125e-07	3.7451e-05	2.6098e-07	2.93554e-05	6.6641e-07	1.28393e-05	2.57169e-07	2.53399e-05	1.66556e-06	4.32678e-06
Intestine	0.000710248	7.28191e-05	7.45926e-05	9.94428e-05	9.26732e-05	9.56401e-05	0.00015881	0.000391209	0.000146088	6.76673e-05	0.0532235	7.03232e-05	0.000171643	0.000180087	0.0199941	7.01064e-05	0.00713443	0.000472185	0.00553021
Kidney	0.0024176	0.000280054	0.000234998	0.000254038	0.000334033	0.000355902	0.000488998	0.00118715	0.00044623	0.000226347	0.0330847	0.000220513	0.000228741	0.000571283	0.0105765	0.000230362	0.0266951	0.00181657	0.558867
Liver	0.000664512	0.000408927	0.000309291	0.000342579	0.000471553	0.000510841	0.000635968	0.00153228	0.000577925	0.000307347	0.0325733	0.000289519	0.000326002	0.000754597	0.0137399	0.000309907	0.0306712	0.00265296	0.00128816
Lung	0.000867563	9.51619e-05	8.74016e-05	9.26171e-05	0.00011695	0.000122791	0.000183805	0.000449246	0.000168353	8.20268e-05	0.0121521	8.21918e-05	8.09818e-05	0.000211797	0.00397942	8.41455e-05	0.00916949	0.000616008	0.00205552
Mother	0.0151171	0.00201041	0.0048575	0.00684558	0.00222816	0.00246136	0.00272915	0.0191204	0.00246789	0.00138742	0.0262018	0.0012563	0.00147118	0.0103248	0.225393	0.00138381	0.0980196	0.333024	0.0476083
Muscle	0.000233856	5.16547e-05	3.37665e-05	4.16134e-05	2.91701e-05	2.93579e-05	0.000685521	0.000326845	6.73882e-05	2.25881e-05	0.039016	2.46987e-05	2.15627e-05	6.26755e-05	0.00163198	2.37328e-05	0.0197856	0.000121931	0.00376592
Pancreas	0.000118387	1.1267e-05	1.30342e-05	1.30697e-05	1.49173e-05	1.50982e-05	2.814e-05	6.99385e-05	2.60129e-05	1.13997e-05	0.0102637	1.23233e-05	2.41008e-05	3.13358e-05	0.000610736	1.19397e-05	0.00112252	7.30445e-05	0.000280487
Placenta	0.000168232	1.69501e-05	0.00577844	0.000477004	2.17743e-05	2.23671e-05	3.81863e-05	0.0119915	0.00537631	0.000873385	0.00242761	0.00257648	0.00179371	4.30876e-05	0.000827381	0.00182184	0.0016714	0.000110182	0.000398659
Skin	0.000442829	0.00874331	0.00192287	0.00581926	0.012702	0.0108585	0.00274661	0.00770052	0.00328462	0.00736805	0.0966674	0.00181685	0.00675275	0.00462715	0.0897958	0.00177144	0.0277779	0.0110701	0.00165587
Spinal Cord	0.000915846	0.000187715	0.000161401	0.000171088	0.000227341	0.000132024	0.00018967	0.000841382	0.000173409	0.000194424	0.012671	0.000150229	0.000187481	0.000220037	0.00701237	0.000158145	0.00988991	0.000250475	0.00114173
Spleen	0.00217968	8.96623e-05	0.000196905	0.000100202	0.000108983	0.000115044	0.000216647	0.00100563	0.000377278	8.1931e-05	0.0274726	0.00018502	8.058e-05	0.000217282	0.00411773	8.87661e-05	0.00903868	0.000662413	0.00206287
Stomach	0.00165231	0.000177275	0.000168608	0.000455303	0.000220232	0.000229996	0.000355928	0.00230803	0.000326441	0.000204968	0.0232803	0.000158681	0.000153165	0.000408113	0.00770867	0.000160968	0.017192	0.00114965	0.00989676
Tongue	0.000358461	3.4291e-05	7.68198e-05	3.95223e-05	4.52766e-05	4.58876e-05	8.4845e-05	0.000210742	0.000150945	3.44915e-05	0.00527561	3.71844e-05	3.22265e-05	9.45993e-05	0.00385277	3.60982e-05	0.00341242	0.0243306	0.00154973
Umbilical Cord	0.000914343	0.00185923	0.000463415	0.00217997	0.00126763	0.0022459	0.000672329	0.00470205	0.000576829	0.00105893	0.0190531	0.00063246	0.00174639	0.000157152	0.00177231	0.000855291	0.0672503	0.00314011	0.0337025
	sperm_adult	testes_adult	heart_adult	heart atrium_adult	heart ventricle_adult	ascending colon_adult	colon_adult	colon cecum_adult	small intestine_adult	kidney_adult	kidney cortex_adult	kidney medulla_adult	renal cortical tissue_adult	liver_adult	bronchial epithelial cells_adult	bronchus_adult	fetal lung_fetal	lung_adult	endometrium_adult
Adrenal	0.000243506	0.0059892	0.000206699	5.21776e-05	0.000289125	2.10404e-05	0.000234532	4.71858e-05	0.000453661	0.000197945	0.000125186	9.86161e-05	0.000152066	0.00110579	0.000125046	0.000113278	7.06001e-05	8.8355e-05	0.000692402
Amnion	0.367238	0.0350885	0.00208945	0.000508685	0.00236321	0.000175092	0.00211433	0.00445558	0.000271024	0.0035936	0.00363819	3.59371e-05	0.00100728	0.0180741	0.221397	0.145576	0.00146955	0.018972	0.315668
Brain	0.000188968	0.00232016	0.0018868	0.00046317	0.0022403	0.000165305	4.55507e-05	3.77758e-05	2.61577e-05	0.000145689	0.000283585	0.000172869	0.000352723	0.00112116	0.00144638	0.00102338	0.000110352	0.000145153	0.00123385
Chorion	2.09356e-05	0.00277311	6.97788e-05	0.00394938	0.011401	1.573e-05	1.55719e-05	0.000132061	2.17107e-05	0.000347828	0.000257815	3.80851e-05	7.60789e-05	0.0118954	4.11716e-05	9.55549e-05	6.2809e-05	0.00671974	0.00170914
Eye	0.000906326	0.00298934	0.000237473	6.09487e-05	0.000366117	4.07387e-05	5.00984e-05	9.06231e-05	4.36236e-05	0.000126627	7.11637e-05	0.000101139	0.000169097	0.000207417	0.00012482	0.000201874	0.000167235	0.000183949	0.000219971
Gonad	0.000898916	0.00469748	0.000342621	8.657e-05	0.000481897	2.26719e-05	3.05415e-05	4.71632e-05	2.49619e-05	0.00019407	0.000414211	0.000440441	0.000147614	0.000146334	0.000484207	0.000273369	0.000123166	0.000292331	0.00289655
Heart A	0.000322848	0.0133974	0.614621	0.93735	0.529269	2.61102e-05	5.44789e-05	5.91168e-05	3.70176e-05	5.16498e-05	7.98091e-05	5.71881e-05	0.000101679	0.000444965	0.000189308	0.000144051	0.000648554	0.000142132	0.00028072
Heart V	6.4789e-07	3.34405e-05	0.236349	0.0397209	0.335524	2.53843e-07	2.0826e-07	5.66482e-07	2.91881e-07	4.68556e-07	7.09081e-07	5.35205e-07	9.10391e-07	1.28903e-06	2.20447e-06	1.34953e-06	8.27008e-07	1.03065e-06	1.90883e-06
Intestine	0.203634	0.00932874	0.00269218	0.000167757	0.000916742	0.972736	0.988157	0.981214	0.865618	0.000525183	0.000504007	0.000144807	0.000254359	0.0222423	0.000413064	0.00149074	0.000231787	0.00029146	0.00285775
Kidney	0.28926	0.0336338	0.00147036	0.000525937	0.00258678	8.10419e-05	0.000179368	0.000846725	0.000115342	0.885251	0.815471	0.930744	0.786649	0.00930886	0.00158979	0.00115956	0.000856463	0.00111005	0.033503
Liver	0.000842445	0.0491207	0.000568644	0.000515772	0.000644861	5.21996e-05	0.000128446	8.94313e-05	5.39216e-05	0.032548	0.00536385	0.000102899	0.0777271	0.787157	0.00165885	0.00153311	0.00252786	0.000815527	0.038827
Lung	0.000426227	0.0117528	0.000787979	0.00019605	0.00101238	7.42044e-05	7.31715e-05	0.000171187	9.57669e-05	0.000160569	0.000254905	0.000170753	0.000321523	0.00044293	0.649087	0.769732	0.977824	0.914195	0.000894518
Mother	0.0614118	0.221577	0.00274215	0.000629721	0.00298631	0.0240624	0.00752421	0.00889337	0.0135369	0.070803	0.137899	0.0645422	0.125924	0.050744	0.112411	0.0506469	0.000643575	0.0206999	0.577057
Muscle	0.00251471	0.00293571	0.000304281	5.89278e-05	0.000349837	3.64243e-05	9.66735e-05	5.84147e-05	2.38203e-05	0.00139889	0.0319437	0.000660228	0.00248437	0.00072288	0.000265251	0.000126797	6.5101e-05	0.000701742	0.000423651
Pancreas	0.000246776	0.00150136	0.000115271	0.000132635	0.000171323	0.00138495	0.00013935	2.72615e-05	0.0421958	0.000320949	0.000475134	0.000378851	0.000615017	0.000263348	0.000595904	6.34153e-05	3.68784e-05	0.000263658	0.000441537
Placenta	5.798e-05	0.423253	0.000159354	4.02089e-05	0.000223599	1.6235e-05	1.36504e-05	3.6471e-05	1.89547e-05	3.06119e-05	4.66209e-05	3.4638e-05	5.97107e-05	0.000140964	9.63808e-05	8.74926e-05	4.09772e-05	6.81087e-05	0.000141297
Skin	0.0155127	0.0182807	0.00380181	0.00103224	0.00483395	4.85797e-05	9.25219e-05	0.000107379	0.000306249	0.000861176	0.00134289	0.00105224	0.00170933	0.0012604	0.000434979	0.000252015	0.00111285	0.00689573	0.0112643
Spinal Cord	0.000152764	0.0125699	0.00082047	0.000203134	0.00102419	2.81914e-05	2.93555e-05	7.01231e-05	3.76165e-05	6.48695e-05	0.0001028	6.65303e-05	0.000129004	0.00021685	0.00023494	0.000167241	0.000120027	0.000154106	0.000367161
Spleen	0.00194439	0.0270959	0.0089936	0.00222935	0.0113065	6.9826e-05	6.84866e-05	0.000164302	8.80816e-05	0.000150128	0.000239157	0.000156095	0.000300498	0.085426	0.000508878	0.000411736	0.00042126	0.000357476	0.00130805
Stomach	0.0127015	0.0221714	0.00585776	0.00372392	0.00198898	0.000145528	0.000137932	0.000333386	0.0740111	0.000996839	0.000478587	0.000328758	0.000605923	0.00544632	0.00661753	0.000827407	0.00887442	0.0209992	0.0059385
Tongue	0.0367337	0.00455696	0.000719372	8.87135e-05	0.000514659	8.19047e-05	2.83953e-05	8.20774e-05	4.09012e-05	0.000105793	9.57447e-05	7.58557e-05	0.000123815	0.000177274	0.000194431	0.0209538	0.000112023	0.00277778	0.000337941
Umbilical Cord	0.00474053	0.0949335	0.115165	0.00826409	0.0895059	0.000715468	0.000785988	0.00303568	0.00297928	0.00212479	0.000911839	0.000597675	0.00108794	0.00345432	0.0020824	0.0051196	0.0044793	0.00412527	0.00393603
	myometrium_adult	quadriceps muscle_adult	skeletal muscle_adult	pancreas_adult	placenta_adult	forearm epdermis_adult	skin_adult	spinal cord_adult	spleen_adult	stomach_adult	stomach cardiac_adult	stomach fundus_adult	stomach pyloric_adult	tongue main corpus_adult	tongue superior_adult
Adrenal	0.0013418	0.00176244	0.00480358	0.00202043	4.24647e-05	2.29754e-05	6.75652e-06	0.00755284	0.00097005	0.000905758	0.00110259	0.000391934	9.76833e-05	1.47129e-05	8.90193e-05
Amnion	0.0420667	0.000196723	0.000260948	0.0873711	0.0111529	0.00491679	0.00108924	0.00906705	0.00514293	0.0902414	0.00104347	0.398008	0.000949077	0.100271	0.411317
Brain	0.00537817	7.96587e-05	0.000172026	0.000234166	7.52119e-05	4.72721e-05	1.11049e-05	0.401213	0.00442624	0.00331377	0.000124783	5.94256e-05	0.000864833	0.000128318	0.00279313
Chorion	0.0933497	7.2576e-06	2.70276e-05	0.0181991	0.0069461	4.86047e-06	3.18478e-05	0.000761049	0.000404817	3.23226e-05	0.0151082	1.92487e-05	0.00030328	5.97481e-06	4.12689e-05
Eye	0.00092586	6.69364e-05	0.000414887	0.00031519	6.02257e-05	0.0348115	0.0119771	0.00167816	0.000430327	0.000125736	0.000332282	0.000145813	0.00018051	2.63163e-05	0.000158195
Gonad	0.0217408	2.93534e-05	0.000221552	0.000696285	8.87964e-05	5.00035e-05	1.77912e-05	0.000881398	0.000679838	0.000370223	0.000204772	6.43584e-05	0.000162085	5.75158e-05	0.000378637
Heart A	0.00174024	0.00220204	0.00656218	0.000244405	3.61517e-05	1.44844e-05	1.06219e-05	0.00532446	0.000540456	9.20094e-05	0.000185855	0.000323389	0.000150352	0.00153841	0.00783299
Heart V	1.13738e-05	0.00909401	0.0314718	1.94943e-06	5.13206e-07	1.31565e-07	1.22731e-06	1.05233e-05	4.83703e-06	6.99273e-07	1.48165e-06	7.01445e-07	1.16587e-06	0.00914026	0.0237791
Intestine	0.00696338	0.000364368	0.000442895	0.492045	0.000122296	3.6377e-05	1.6646e-05	0.0176147	0.00135184	0.171618	0.000391079	0.000189582	0.000313979	4.72186e-05	0.000286011
Kidney	0.0906171	0.000205264	0.000541213	0.00103766	0.000338432	0.00012654	2.89917e-05	0.00922507	0.00491005	0.000634004	0.00112845	0.000601743	0.000982351	0.000146024	0.000892009
Liver	0.00315281	0.000162453	0.000257712	0.0014146	0.000199482	0.000128837	2.76891e-05	0.0122993	0.00743138	0.00453725	0.000206252	0.000422714	0.000189696	0.000107644	0.000789109
Lung	0.00539377	6.84355e-05	0.000193583	0.000649934	0.00011627	4.49558e-05	1.00397e-05	0.00339189	0.0017099	0.0107984	0.000437804	0.000223376	0.00036653	5.47779e-05	0.000333311
Mother	0.654439	0.00146047	0.00643562	0.077144	0.027081	0.0226064	0.000745582	0.0543417	0.017432	0.0752523	0.00153984	0.00106731	0.00558347	0.00518246	0.0341973
Muscle	0.00656197	0.981468	0.88655	0.00244854	0.000290238	0.000133721	0.000688769	0.00748944	0.000422955	5.61547e-05	0.000146639	6.59505e-05	0.000110468	4.93337e-05	0.000214512
Pancreas	0.000720505	7.78046e-06	2.62033e-05	0.252035	8.26473e-05	5.98377e-06	1.21731e-06	0.000491633	0.000216588	3.23521e-05	7.20969e-05	3.29765e-05	5.50958e-05	8.34472e-06	5.02853e-05
Placenta	0.00103538	1.1939e-05	3.74228e-05	0.000182023	0.942054	8.61137e-06	1.81331e-06	0.0946649	0.000537701	4.54456e-05	9.5083e-05	4.54698e-05	7.5288e-05	1.13672e-05	6.87698e-05
Skin	0.0175672	0.00117984	0.0145473	0.00157085	0.000778782	0.931635	0.984355	0.350964	0.00105307	0.000515407	0.000282808	0.000131027	0.0010415	0.862598	0.468007
Spinal Cord	0.00369491	7.48999e-05	0.000204684	0.000275401	4.69335e-05	1.78665e-05	4.03493e-06	0.0035382	0.00183184	9.08024e-05	0.000292985	9.00877e-05	0.000142206	2.31735e-05	0.000134097
Spleen	0.00727405	6.50127e-05	0.000180092	0.0261591	0.00931174	4.17151e-05	9.38902e-06	0.00375989	0.932739	0.000211905	0.000412124	0.000203735	0.000333997	5.40787e-05	0.000329534
Stomach	0.0192415	0.000126947	0.000428587	0.0345159	0.000217496	8.53126e-05	1.86604e-05	0.00909971	0.00322173	0.640476	0.971582	0.596907	0.983302	0.000105998	0.000644072
Tongue	0.00328651	0.000706034	0.0173579	0.000412013	4.30351e-05	0.00437384	0.000887426	0.00148531	0.000657595	0.000261151	0.000867728	0.00047343	0.000790508	0.0184873	0.0365873
Umbilical Cord	0.0134974	0.000659805	0.0288625	0.00102774	0.000915114	0.000886647	5.88517e-05	0.00514616	0.0138853	0.000389273	0.00444185	0.000533002	0.00400425	0.00194145	0.0110779
Table S3: Identity Scores Adult Test Set (Figure S1C, Nazor et al.)
Script	#3
Training Set
Fetal	CH1 adrenal,CC2 adrenal,CF2 adrenal,CJ1 amnion,DF1 amnion,CI1 amnion,CV1 amnion,CC2 amnion,CR1 amnion,CF2 amnion,DF1 brain,DJ1 brain,CI1 brain,CC2 brain,CR1 brain,CI1 chorion,CP1 chorion,CR1 chorion,CJ1 eye,DF1 eye,CV1 eye,CV2 eye,CF2 eye,CP1 eye,CL3 gonad,CH1 gonad,CV2 gonad,DJ2 gonad,CV1 heart A,CV2 heart A,CC3 heart A,CF2 heart A,CJ1 heart V,DF1 heart V,CV1 heart V,CV2 heart V,CC3 heart V,CJ1 …
Test Set
Nazor et al.	Adrenal fetal 14WK,Adrenal fetal 15WK,Adrenal adult,Adrenal adult,Ovary adult,Duodenum adult,Small intestine fetal 15WK,Kidney fetal 14WK,Kidney fetal 15WK,Liver fetal,Lung fetal 14WK,Lung fetal 15WK,Lung adult,Lung adult,Sk. muscle adult,Sk. muscle adult,Stomach fetal 14WK,Stomach fetal 15WK,Stomach fetal 15WK,Stomach adult,Tongue fetal 15WK
Top 500	Fixed Top 500 fetal genes (provided in sheet "(J) Top 500 fetal")
	Adrenal fetal 14WK	Adrenal fetal 15WK	Adrenal adult	Adrenal adult	Ovary adult	Duodenum adult	Small intestine fetal 15WK	Kidney fetal 14WK	Kidney fetal 15WK	Liver fetal	Lung fetal 14WK	Lung fetal 15WK	Lung adult	Lung adult	Sk. muscle adult	Sk. muscle adult	Stomach fetal 14WK	Stomach fetal 15WK	Stomach fetal 15WK	Stomach adult	Tongue fetal 15WK
adrenal	0.771	0.742	0.47	0.467	0.034	0.006	0.008	0.022	0.022	0.013	0.008	0.005	0.009	0.013	0.008	0.011	0.016	0.031	0.022	0.018	0.001
amnion	0.003	0.005	0.01	0.011	0.019	0.003	0.001	0.006	0.005	0.005	0.007	0.004	0.009	0.007	0.005	0.005	0.003	0.009	0.007	0.021	0.001
brain	0.006	0.01	0.023	0.024	0.044	0.004	0.003	0.029	0.032	0.009	0.015	0.01	0.017	0.019	0.012	0.009	0.01	0.021	0.017	0.023	0.001
chorion	0.001	0.001	0.005	0.009	0.015	0.001	0	0.002	0.001	0.001	0.002	0.001	0.003	0.005	0.001	0.001	0.001	0.003	0.002	0.003	0
eye	0.009	0.027	0.053	0.061	0.066	0.011	0.006	0.045	0.021	0.012	0.03	0.024	0.035	0.04	0.021	0.033	0.014	0.048	0.049	0.082	0.001
gonad	0.01	0.022	0.043	0.037	0.178	0.006	0.002	0.027	0.02	0.006	0.009	0.006	0.012	0.017	0.009	0.012	0.009	0.019	0.02	0.026	0
heart A	0.003	0.007	0.013	0.012	0.02	0.003	0.002	0.013	0.01	0.004	0.007	0.005	0.01	0.01	0.088	0.097	0.006	0.014	0.022	0.014	0
heart V	0	0	0	0	0	0	0	0.001	0.001	0	0.001	0	0	0	0.506	0.202	0	0	0	0	0
intestine	0.01	0.025	0.034	0.046	0.063	0.899	0.93	0.041	0.025	0.197	0.016	0.016	0.022	0.028	0.021	0.02	0.52	0.182	0.395	0.065	0.001
kidney	0.006	0.011	0.024	0.028	0.052	0.004	0.003	0.329	0.441	0.009	0.014	0.008	0.018	0.014	0.013	0.012	0.011	0.019	0.016	0.019	0
liver	0.002	0.004	0.004	0.007	0.005	0.001	0.004	0.007	0.015	0.657	0.004	0.003	0.002	0.002	0.001	0.001	0.006	0.013	0.008	0.004	0
lung	0.004	0.01	0.015	0.019	0.033	0.003	0.002	0.013	0.009	0.006	0.761	0.828	0.696	0.646	0.009	0.007	0.004	0.013	0.01	0.013	0
mother	0.002	0.003	0.008	0.009	0.038	0.003	0.005	0.053	0.061	0.003	0.004	0.002	0.013	0.006	0.011	0.004	0.009	0.013	0.012	0.024	0.001
muscle	0.09	0.031	0.045	0.044	0.12	0.012	0.01	0.155	0.135	0.014	0.024	0.02	0.028	0.043	0.149	0.343	0.036	0.136	0.093	0.071	0.095
pancreas	0.002	0.006	0.012	0.012	0.015	0.004	0.002	0.014	0.011	0.005	0.006	0.004	0.007	0.008	0.005	0.008	0.003	0.009	0.011	0.016	0
placenta	0.002	0.006	0.009	0.009	0.015	0.002	0.001	0.009	0.005	0.003	0.004	0.002	0.006	0.008	0.004	0.005	0.002	0.007	0.007	0.012	0
skin	0.005	0.011	0.022	0.019	0.028	0.004	0.002	0.022	0.022	0.009	0.011	0.007	0.014	0.014	0.015	0.019	0.006	0.017	0.017	0.02	0.003
spinal cord	0.006	0.009	0.069	0.03	0.022	0.001	0.003	0.08	0.076	0.003	0.006	0.005	0.007	0.006	0.007	0.006	0.011	0.037	0.019	0.012	0
spleen	0.004	0.008	0.03	0.043	0.013	0	0	0.002	0.003	0.003	0.008	0.004	0.004	0.006	0.004	0.002	0	0.001	0.001	0.001	0
stomach	0.01	0.022	0.043	0.047	0.081	0.017	0.005	0.041	0.029	0.017	0.022	0.015	0.034	0.038	0.02	0.021	0.281	0.314	0.191	0.435	0.001
tongue	0.054	0.035	0.057	0.054	0.097	0.012	0.008	0.072	0.048	0.018	0.029	0.021	0.036	0.055	0.076	0.17	0.038	0.072	0.066	0.105	0.894
umbilical cord	0.004	0.006	0.009	0.011	0.042	0.004	0.003	0.015	0.01	0.008	0.014	0.008	0.017	0.014	0.015	0.012	0.012	0.021	0.016	0.015	0.001
Table S3: Identity Scores Stem Cell Test Set (Figure 4D, Devalla et al.)
Fetal Training Set (Top 500 fetal w/o)
Script	#2
Training Set
Fetal w/o	CH1 adrenal,CC2 adrenal,CF2 adrenal,DF1 brain,DJ1 brain,CI1 brain,CC2 brain,CR1 brain,CJ1 eye,DF1 eye,CV1 eye,CV2 eye,CF2 eye,CP1 eye,CL3 gonad,CH1 gonad,CV2 gonad,DJ2 gonad,CV1 heart A,CV2 heart A,CC3 heart A,CF2 heart A,CJ1 heart V,DF1 heart V,CV1 heart V,CV2 heart V,CC3 heart V,CJ1 intestine,CI1 intestine,CC2 intestine,CP2 intestine,CR1 intestine,CF2 intestine,DF1 kidney,DJ1 kidney,CI1 kidney,…
Test Set
Devalla et al.	NKX2.5- CTR,NKX2.5- RA,NKX2.5+ CTR,NKX2.5+ RA
Top 500	Fixed Top 500 fetal w/o (provided in sheet "(K) Top 500 fetal wo")
	NKX2.5- CTR	NKX2.5- RA	NKX2.5+ CTR	NKX2.5+ RA
Adrenal	0.000123965	0.000246558	0.000270115	0.0016312
Brain	0.0694853	0.0205067	0.0557777	0.0804305
Eye	0.916011	0.0565879	0.0868256	0.0565392
Gonad	0.00104414	0.00633608	0.00326073	0.00447189
Heart A	0.00206498	0.00965379	0.0555289	0.145478
Heart V	0.000151495	0.00129479	0.751643	0.395253
Intestine	0.00120766	0.648472	0.0062328	0.0903424
Kidney	0.00122641	0.0031939	0.0012717	0.00218199
Liver	0.00120467	0.00150161	0.00464805	0.00864427
Lung	0.000710111	0.0164979	0.00500906	0.0419792
Muscle	0.000230564	0.0200478	0.00110103	0.000431951
Pancreas	0.000733112	0.0349491	0.00185605	0.0179093
Skin	0.00100007	0.0194919	0.000860522	0.00285481
Spinal Cord	0.00100275	0.00185938	0.000412453	0.00137927
Spleen	0.000902752	0.00041069	0.00136377	0.00658122
Stomach	0.00176199	0.149738	0.0232571	0.125514
Tongue	0.00113856	0.00921264	0.000681569	0.0183782
Table S3: Identity Scores Stem Cell Test Set (Figures 4E and S4A, Forster et al.)
Fetal Training Set (Top 500 fetal w/o)
Script	#2
Training Set
Fetal w/o	CH1 adrenal,CC2 adrenal,CF2 adrenal,DF1 brain,DJ1 brain,CI1 brain,CC2 brain,CR1 brain,CJ1 eye,DF1 eye,CV1 eye,CV2 eye,CF2 eye,CP1 eye,CL3 gonad,CH1 gonad,CV2 gonad,DJ2 gonad,CV1 heart A,CV2 heart A,CC3 heart A,CF2 heart A,CJ1 heart V,DF1 heart V,CV1 heart V,CV2 heart V,CC3 heart V,CJ1 intestine,CI1 intestine,CC2 intestine,CP2 intestine,CR1 intestine,CF2 intestine,DF1 kidney,DJ1 kidney,CI1 kidney,…
Test Set
Forster et al.	DH7 hES,DH3 hES,DH6 hES,DH11 Teratoma,DH11 Teratoma,DH13 Teratoma,DH14 Teratoma,DH9 Teratoma,DH1 Organoid,DH4 Organoid,DH8 Organoid,DH10 Organoid,DH15 Organoid,DH16 Organoid,DH18 Organoid,DH2 Diff.,DH5 Diff.,DH29 Diff.
Top 500	Fixed Top 500 fetal w/o (provided in sheet "(K) Top 500 fetal wo")
	DH7 hES	DH3 hES	DH6 hES	DH11 Teratoma	DH13 Teratoma	DH14 Teratoma	DH9 Teratoma	DH1 Organoid	DH4 Organoid	DH8 Organoid	DH10 Organoid	DH15 Organoid	DH16 Organoid	DH18 Organoid	DH2 Diff.	DH5 Diff.	DH29 Diff.
Adrenal	0.00226767	0.00336007	0.0042662	0.0012953	0.00266748	0.00136703	0.000555126	0.000793847	0.00112775	0.000764767	0.00119712	0.000195871	0.000239732	0.000425009	0.000479591	0.000425897	0.000216435
Brain	0.854227	0.588417	0.597526	0.396628	0.647331	0.511651	0.156097	0.0636481	0.0140193	0.00809122	0.0244586	0.000358322	0.00147151	0.00295029	0.0201595	0.00086247	0.00119524
Eye	0.0364885	0.0805112	0.0187668	0.499582	0.208218	0.40135	0.800185	0.003494	0.000595204	0.00295813	0.0135168	0.00165788	0.00593853	0.0264176	0.00309961	0.000161517	0.000677415
Gonad	0.0165833	0.0130162	0.00852216	0.0033887	0.014295	0.00307905	0.00264322	0.00290911	0.00181773	0.00411943	0.00866633	0.0015218	0.00061754	0.00118113	0.0018755	0.000707846	0.000236873
Heart A	0.00947428	0.0365908	0.106059	0.00143641	0.00572043	0.00247848	0.0012942	0.00874541	0.00840646	0.00299625	0.0178342	0.00313599	0.00280602	0.00221858	0.00254892	0.0026989	0.002648
Heart V	9.13083e-05	0.000194019	0.000246817	1.29206e-05	1.78102e-05	1.09499e-05	7.21163e-06	1.76107e-05	3.5834e-05	1.78046e-05	7.44364e-05	5.24595e-06	6.69684e-06	6.72737e-05	3.57504e-06	6.80537e-06	1.07869e-05
Intestine	0.00701957	0.0180467	0.0209674	0.0197741	0.0124501	0.00750615	0.0107549	0.817894	0.428401	0.751578	0.716289	0.95702	0.947307	0.900737	0.870881	0.675271	0.976994
Kidney	0.00441212	0.00765181	0.00256659	0.0036389	0.00422533	0.000729466	0.000384584	0.00261585	0.00237712	0.00364858	0.00447125	0.00100125	0.000717509	0.00214644	0.00152317	0.000344912	0.000513186
Liver	0.0050125	0.00475308	0.015479	0.000752191	0.00118981	0.000655306	0.000793325	0.000758887	0.00750088	0.0028624	0.00583087	0.00131233	0.00105532	0.00190044	0.000334134	0.00188642	0.00138664
Lung	0.0434057	0.176027	0.11839	0.00970382	0.00929212	0.017803	0.0067212	0.00320854	0.00339258	0.0166274	0.0101832	0.00258349	0.00579879	0.00751676	0.00320272	0.00131181	0.00151338
Muscle	0.0006991	0.0319979	0.012472	0.00309009	0.0120974	0.0121004	0.000359055	0.00124405	0.00232233	0.00040353	0.000984581	0.000155156	0.000235328	0.000269996	0.000174556	0.000442778	0.000144459
Pancreas	0.000195524	9.87819e-05	0.000265133	0.000302617	0.000366579	5.94412e-05	0.000230774	5.91333e-05	5.80514e-05	0.000206657	0.000177293	6.95918e-05	2.54199e-05	0.000144001	6.51174e-05	5.96995e-05	9.96204e-06
Skin	0.000212208	0.00228259	0.000739186	0.00098336	0.00390528	0.00177051	0.00425576	0.000509534	0.00944634	0.00945487	0.0310673	0.00113826	0.000928484	0.00406948	0.000165841	0.000262713	0.000273659
Spinal Cord	0.00766576	0.00395951	0.00204408	0.05563	0.062852	0.0355761	0.0134516	0.0360906	0.00893973	0.0229091	0.0217721	0.00112711	0.00104969	0.00374408	0.0602613	0.00485462	0.00435279
Spleen	0.000762805	0.000682072	0.00103509	4.33238e-05	9.1352e-05	4.56259e-05	2.43523e-05	9.96363e-05	0.000287133	0.000136144	0.000249318	5.09839e-05	4.7569e-05	6.6828e-05	3.21225e-05	7.63718e-05	5.49633e-05
Stomach	0.0111805	0.0306527	0.085885	0.00323669	0.0111832	0.00177008	0.00174178	0.0565313	0.509328	0.170941	0.14076	0.0284757	0.031439	0.0460727	0.034827	0.310138	0.00964907
Tongue	0.000302603	0.00175861	0.0047699	0.000501329	0.00409708	0.00204681	0.0005008	0.00138044	0.00194463	0.00228527	0.00246734	0.000191327	0.000316208	7.27627e-05	0.000366121	0.00048816	0.0001236
Table S3: Identity Scores Stem Cell Test Set (Figure 5A-C, Miller et al.)
Fetal Training Set (Top 500 fetal w/o)
Script	#2
Training Set
Fetal w/o	CH1 adrenal,CC2 adrenal,CF2 adrenal,DF1 brain,DJ1 brain,CI1 brain,CC2 brain,CR1 brain,CJ1 eye,DF1 eye,CV1 eye,CV2 eye,CF2 eye,CP1 eye,CL3 gonad,CH1 gonad,CV2 gonad,DJ2 gonad,CV1 heart A,CV2 heart A,CC3 heart A,CF2 heart A,CJ1 heart V,DF1 heart V,CV1 heart V,CV2 heart V,CC3 heart V,CJ1 intestine,CI1 intestine,CC2 intestine,CP2 intestine,CR1 intestine,CF2 intestine,DF1 kidney,DJ1 kidney,CI1 kidney,…
Test Set
Miller et al.	WT-82 Nuclear GFP n 3,WT-82 GFP-progerin p 1,WT-82 GFP-progerin p 3,WT-11 Nuclear GFP n 1,WT-11 Nuclear GFP n 3,WT-11 GFP-progerin p 1,WT-11 GFP-progerin p 3
Top 500	Fixed Top 500 fetal w/o (provided in sheet "(K) Top 500 fetal wo")
	WT-82 Nuclear GFP n 3	WT-82 GFP-progerin p 1	WT-82 GFP-progerin p 3	WT-11 Nuclear GFP n 1	WT-11 Nuclear GFP n 3	WT-11 GFP-progerin p 1	WT-11 GFP-progerin p 3
Adrenal	0.030622	0.021876	0.044312	0.031267	0.046906	0.01245	0.057605
Brain	0.300542	0.605335	0.571354	0.416471	0.332662	0.630062	0.46263
Eye	0.030563	0.114995	0.105144	0.036617	0.060555	0.125474	0.048167
Gonad	0.040991	0.008107	0.011823	0.044392	0.078115	0.013729	0.025611
Heart A	0.020225	0.049679	0.037958	0.021208	0.003486	0.010907	0.02077
Heart V	0.000117	0.000201	0.00024	0.000313	0.000328	0.000211	0.00044
Intestine	0.13558	0.013131	0.010428	0.073019	0.070598	0.026542	0.092986
Kidney	0.022047	0.00646	0.013571	0.035515	0.009241	0.012183	0.053377
Liver	0.011143	0.017616	0.00961	0.012205	0.007412	0.014496	0.021653
Lung	0.052097	0.049672	0.038337	0.064371	0.067992	0.046476	0.024046
Muscle	0.164056	0.017609	0.030797	0.063828	0.077087	0.00134	0.023315
Pancreas	0.003897	0.000903	0.000667	0.002629	0.001421	0.001197	0.003257
Skin	0.037015	0.006753	0.001722	0.016677	0.012131	0.002203	0.013936
Spinal Cord	0.041337	0.02919	0.069608	0.024017	0.020837	0.03238	0.045231
Spleen	0.013569	0.029734	0.022227	0.038215	0.07896	0.039218	0.016246
Stomach	0.080672	0.021487	0.025123	0.103475	0.12023	0.026786	0.086068
Tongue	0.015528	0.007253	0.00708	0.015782	0.012041	0.004348	0.004662
Fetal Training Set 1T (Top 500 Fetal w/o 1T)
Script	#2
Training Set
Fetal w/o (1T only)	CH1 adrenal,DF1 brain,DJ1 brain,CJ1 eye,DF1 eye,CL3 gonad,CH1 gonad,CJ1 heart V,DF1 heart V,CJ1 intestine,DJ1 kidney,DF1 kidney,DA2 liver,DJ1 liver,BP1 lung,DJ1 lung,DJ1 muscle,CH1 muscle,CJ1 pancreas,DA2 pancreas,BP1 pancreas,DF1 skin,DJ1 skin,CJ1 spinal cord,DF1 spinal cord,CJ1 stomach,DF1 stomach,CJ1 tongue,DF1 tongue
Test Set
Miller et al.	WT-82 Nuclear GFP n 3,WT-82 GFP-progerin p 1,WT-82 GFP-progerin p 3,WT-11 Nuclear GFP n 1,WT-11 Nuclear GFP n 3,WT-11 GFP-progerin p 1,WT-11 GFP-progerin p 3
Top 500	Fixed Top 500 fetal w/o (provided in sheet "(M) Top 500 fetal wo 1T")
	WT-82 Nuclear GFP n 3	WT-82 GFP-progerin p 1	WT-82 GFP-progerin p 3	WT-11 Nuclear GFP n 1	WT-11 Nuclear GFP n 3	WT-11 GFP-progerin p 1	WT-11 GFP-progerin p 3
Brain	0.415063	0.916025	0.929163	0.757588	0.202975	0.901442	0.53269
Eye	0.0387178	0.00853718	0.00541791	0.0155815	0.0230277	0.0288299	0.0367231
Gonad	0.288363	0.0371064	0.0366029	0.0674747	0.399437	0.0152936	0.036411
Heart V	0.00784578	0.00173811	0.00196648	0.00390092	0.00425864	0.00258187	0.0224505
Kidney	0.011776	0.00260858	0.00693045	0.0133885	0.007209	0.00813828	0.0473982
Liver	0.0163259	0.00728338	0.00511245	0.0127072	0.0311762	0.0153736	0.0639425
Lung	0.0130397	0.00113411	0.000866855	0.0055601	0.0147573	0.00271029	0.0111201
Muscle	0.0157523	0.000419303	0.00093897	0.00459183	0.0108679	0.000337204	0.00381737
Pancreas	0.104647	0.0124592	0.00295089	0.0664065	0.056368	0.0166472	0.157835
Skin	0.00903084	0.000353218	0.00194284	0.00541023	0.0078987	0.00128693	0.00402191
Spinal cord	0.0132655	0.00761213	0.00281159	0.0080978	0.0109039	0.00472316	0.0491806
Stomach	0.0265051	0.00289805	0.00518497	0.0203878	0.0976223	0.00219892	0.0307269
Tongue	0.039669	0.00182561	0.000110886	0.0189053	0.133499	0.000436783	0.00368299
Fetal Training Set 2T (Top 500 Fetal w/o 2T)
Script	#2
Training Set
Fetal w/o (2T only)	CF2 adrenal,CC2 adrenal,CF2 spleen,CR1 spleen,CF2 heart A,CR1 brain,CC2 brain,CI1 brain,CF2 eye,CP1 eye,CV1 eye,CV2 eye,DJ2 gonad,CV2 gonad,CC3 heart V,CV1 heart VR,CV2 heart VR,CP1 intestine,CR1 intestine,CC3 heart A,CF2 intestine,CI1 intestine,CC2 intestine,CR1 kidney,CF2 kidney,CI1 kidney,CC2 kidney,CF2 liver,CC2 spleen,CI1 spleen,CR1 liver,CI1 liver,CC2 liver,CF2 lung,CR1 lung,CI1 lung,CC2 lu…
Test Set
Miller et al.	WT-82 Nuclear GFP n 3,WT-82 GFP-progerin p 1,WT-82 GFP-progerin p 3,WT-11 Nuclear GFP n 1,WT-11 Nuclear GFP n 3,WT-11 GFP-progerin p 1,WT-11 GFP-progerin p 3
Top 500	Fixed Top 500 fetal w/o (provided in sheet "(N) Top 500 fetal wo 2T")
	WT-82 Nuclear GFP n 3	WT-82 GFP-progerin p 1	WT-82 GFP-progerin p 3	WT-11 Nuclear GFP n 1	WT-11 Nuclear GFP n 3	WT-11 GFP-progerin p 1	WT-11 GFP-progerin p 3
Adrenal	0.00893241	0.0139114	0.0249713	0.00621029	0.00763506	0.00438093	0.0157718
Brain	0.0540397	0.539641	0.701528	0.0856337	0.0672582	0.618692	0.373606
Eye	0.142346	0.131546	0.0748977	0.0822427	0.0597136	0.0672403	0.0470709
Gonad	0.104145	0.00892082	0.00503623	0.0702284	0.0420903	0.0111178	0.062353
Heart A	0.0327079	0.0239029	0.0110116	0.0270626	0.0071994	0.010712	0.0230087
Heart V	0.0006823	0.000616352	0.000377021	0.000969309	0.000609746	0.000780855	0.00131183
Intestine	0.147516	0.0462888	0.00968216	0.233342	0.32857	0.0114562	0.0355312
Kidney	0.0835077	0.0206201	0.00344236	0.09594	0.119193	0.00965602	0.0849612
Liver	0.0164729	0.0654287	0.0596294	0.0183238	0.0140964	0.0692231	0.0504762
Lung	0.063808	0.0189011	0.0319966	0.0445766	0.043152	0.0487163	0.0849056
Muscle	0.106903	0.0279627	0.0371885	0.0598969	0.0763634	0.0282781	0.0570146
Pancreas	0.071255	0.00826293	0.010744	0.147579	0.0210365	0.0381676	0.0856989
Skin	0.0255839	0.00986827	0.00129094	0.0107468	0.00949925	0.00494359	0.0124247
Spleen	0.0203068	0.0106558	0.00649531	0.0379452	0.0980287	0.0196268	0.013444
Stomach	0.0176031	0.014133	0.00737303	0.0143353	0.011661	0.0227649	0.0215921
Tongue	0.10419	0.05934	0.0143359	0.0649669	0.0938929	0.0342433	0.0308289
Adult Training Set (Top 500 Adult)
Script	#2
Training Set
Fagerberg et al.	adrenal.4a_adult,adrenal.4c_adult,adrenal.4d_adult,brain.3b_adult,brain.3c_adult,brain.a_adult,colon.a_adult,colon.b_adult,colon.c_adult,colon.d_adult,colon.f_adult,duodenum.4b_adult,duodenum.4c_adult,heart.5a_adult,heart.5b_adult,heart.6a_adult,heart.6b_adult,kidney.a_adult,kidney.b_adult,kidney.c_adult,kidney.d_adult,liver.a_adult,liver.c_adult,liver.d_adult,lung.3e_adult,lung.3f_adult,lung.4a_…
Bodymap	Brain_adult,Colon_adult,Heart_adult,Kidney_adult,Liver_adult,Lung_adult,Ovary_adult,Skeletal.Muscle_adult,Testes_adult
Test Set
Miller et al.	WT-82 Nuclear GFP n 3,WT-82 GFP-progerin p 1,WT-82 GFP-progerin p 3,WT-11 Nuclear GFP n 1,WT-11 Nuclear GFP n 3,WT-11 GFP-progerin p 1,WT-11 GFP-progerin p 3
Top 500	Fixed Top 500 adult (provided in sheet "(L) Top 500 A")
	WT-82 Nuclear GFP n 3	WT-82 GFP-progerin p 1	WT-82 GFP-progerin p 3	WT-11 Nuclear GFP n 1	WT-11 Nuclear GFP n 3	WT-11 GFP-progerin p 1	WT-11 GFP-progerin p 3
Adrenal Adult	0.0681752	0.0259918	0.0181479	0.0460001	0.0487527	0.0739136	0.0748132
Brain Adult	0.124481	0.565553	0.599841	0.205817	0.181962	0.529457	0.311799
Gonad Adult	0.247707	0.0780555	0.1061	0.173053	0.167471	0.0926471	0.201125
Heart Adult	0.0495077	0.0654762	0.0320375	0.0334173	0.033612	0.0224556	0.0537164
Intestine Adult	0.272766	0.0495477	0.0685014	0.289745	0.317314	0.0694326	0.112157
Kidney Adult	0.0744408	0.051356	0.0494612	0.0670765	0.0718899	0.0249485	0.066169
Liver Adult	0.03222	0.0329666	0.0199465	0.0281253	0.0194901	0.0275688	0.0422566
Lung Adult	0.0417423	0.0296205	0.0239016	0.033572	0.0352985	0.0273578	0.0394166
Pancreas Adult	0.0152568	0.00949634	0.0132901	0.020676	0.0088868	0.0244431	0.0215961
Spleen Adult	0.0373328	0.0652413	0.0575001	0.0615439	0.101279	0.0820909	0.0389661
Stomach Adult	0.0363709	0.0266955	0.0112723	0.0409747	0.0140438	0.0256846	0.0379848
Table S3: Identity Scores Stem Cell Test Set (Figure 5D, Liu et al.)
Fetal Training Set (Top 500 fetal w/o)
Script	#2
Training Set
Fetal w/o	CH1 adrenal,CC2 adrenal,CF2 adrenal,DF1 brain,DJ1 brain,CI1 brain,CC2 brain,CR1 brain,CJ1 eye,DF1 eye,CV1 eye,CV2 eye,CF2 eye,CP1 eye,CL3 gonad,CH1 gonad,CV2 gonad,DJ2 gonad,CV1 heart A,CV2 heart A,CC3 heart A,CF2 heart A,CJ1 heart V,DF1 heart V,CV1 heart V,CV2 heart V,CC3 heart V,CJ1 intestine,CI1 intestine,CC2 intestine,CP2 intestine,CR1 intestine,CF2 intestine,DF1 kidney,DJ1 kidney,CI1 kidney,…
Test Set
Liu et al.	NGN3+,NGN3-
Top 500	Fixed Top 500 fetal w/o (provided in sheet "(K) Top 500 fetal wo")
	NGN3+	NGN3-
Adrenal	0.001135	0.000214
Brain	0.145083	0.059014
Eye	9.1e-05	0.000196
Gonad	0.001873	0.000963
Heart A	0.479149	0.192624
Heart V	8.85e-05	0.042931
Intestine	0.217574	0.030279
Kidney	0.004552	0.000507
Liver	0.056135	0.045106
Lung	0.000697	0.000377
Muscle	0.005552	0.000546
Pancreas	0.020001	0.615795
Skin	0.0009	0.000662
Spinal Cord	0.018251	0.000793
Spleen	0.002331	0.001305
Stomach	0.046487	0.008636
Tongue	0.000102	5.11e-05
Fetal + Islets Training Set (Top 500 Fetal w/o)
Script	#2
Training Set
Fetal w/o	CH1 adrenal,CC2 adrenal,CF2 adrenal,DF1 brain,DJ1 brain,CI1 brain,CC2 brain,CR1 brain,CJ1 eye,DF1 eye,CV1 eye,CV2 eye,CF2 eye,CP1 eye,CL3 gonad,CH1 gonad,CV2 gonad,DJ2 gonad,CV1 heart A,CV2 heart A,CC3 heart A,CF2 heart A,CJ1 heart V,DF1 heart V,CV1 heart V,CV2 heart V,CC3 heart V,CJ1 intestine,CI1 intestine,CC2 intestine,CP2 intestine,CR1 intestine,CF2 intestine,DF1 kidney,DJ1 kidney,CI1 kidney,…
Cnop et al.	Islet_Adult,Islet_Adult,Islet_Adult,Islet_Adult,Islet_Adult
Test Set
Liu et al.	NGN3+,NGN3-
Top 500	Fixed Top 500 fetal w/o (provided in sheet "(K) Top 500 fetal wo")
	NGN3+	NGN3-
Adrenal	0.000843597	0.000236118
Brain	0.222846	0.06134
Eye	7.83191e-05	0.000151079
Gonad	0.00148846	0.000976596
Heart A	0.19043	0.353389
Heart V	0.000169383	0.027959
Intestine	0.0773498	0.0102217
Islet	0.412934	0.167624
Kidney	0.00360717	0.000505505
Liver	0.0284082	0.0306343
Lung	0.000600435	0.000295497
Muscle	0.00648436	0.00079997
Pancreas	0.0309302	0.336827
Skin	0.00453727	0.00233843
Spinal Cord	0.00992746	0.000843735
Spleen	0.00156267	0.00115093
Stomach	0.0077585	0.00467735
Tongue	4.4262e-05	2.92022e-05
Fetal + Islets Training Set (Top 500 Fetal w/o)
Script	#2
Training Set
Fetal w/o	CH1 adrenal,CC2 adrenal,CF2 adrenal,DF1 brain,DJ1 brain,CI1 brain,CC2 brain,CR1 brain,CJ1 eye,DF1 eye,CV1 eye,CV2 eye,CF2 eye,CP1 eye,CL3 gonad,CH1 gonad,CV2 gonad,DJ2 gonad,CV1 heart A,CV2 heart A,CC3 heart A,CF2 heart A,CJ1 heart V,DF1 heart V,CV1 heart V,CV2 heart V,CC3 heart V,CJ1 intestine,CI1 intestine,CC2 intestine,CP2 intestine,CR1 intestine,CF2 intestine,DF1 kidney,DJ1 kidney,CI1 kidney,…
Cnop et al.	Islet_Adult,Islet_Adult,Islet_Adult,Islet_Adult,Islet_Adult
Test Set
Liu et al.	NGN3+,NGN3-
Top 500	Fixed Top 500 fetal w/o (provided in sheet "(K) Top 500 fetal wo")
	NGN3+	NGN3-
Adrenal	0.000964106	0.000363879
Brain	0.162074	0.0517399
Eye	8.614e-05	0.000187528
Gonad	0.00112296	0.000854767
Heart A	0.202431	0.432053
Heart V	0.000179554	0.0401928
Intestine	0.0682949	0.00978644
Islet	0.489637	0.279637
Kidney	0.0039475	0.000589819
Liver	0.0266313	0.0346553
Lung	0.000565831	0.000341611
Muscle	0.00657548	0.000949294
Pancreas 1T	0.0135218	0.136373
Pancreas 2T	0.00269214	0.00257334
Skin	0.00403994	0.00236778
Spinal Cord	0.00900361	0.00100536
Spleen	0.0015095	0.00133215
Stomach	0.00668172	0.00496449
Tongue	4.11536e-05	3.2452e-05
Table S3: Top 500 fetal			Table S3: Top 500 fetal w/o			Table S3: Top 500 adult			Table S3: Top 500 fetal w/o 1T			Table S3: Top 500 fetal w/o 1T
Script	#1		Script	#1		Script	#1		Script	#1		Script	#1
Dataset			Dataset			Dataset			Dataset			Dataset
Fetal	CH1 adrenal,CC2 adrenal,CF2 adrenal,CJ1 amnion,DF1 amnion,CI1 amnion,CV1 amnion,CC2 amnion,CR1 amnion,CF2 amnion,DF1 brain,DJ1 brain,CI1 brain,CC2 brain,CR1 brain,CI1 chorion,CP1 chorion,CR1 chorion,CJ1 eye,DF1 eye,CV1 eye,CV2 eye,CF2 eye,CP1 eye,CL3 gonad,CH1 gonad,CV2 gonad,DJ2 gonad,CV1 heart A,CV2 heart A,CC3 heart A,CF2 heart A,CJ1 heart V,DF1 heart V,CV1 heart V,CV2 heart V,CC3 heart V,CJ1 …		Fetal	CH1 adrenal,CC2 adrenal,CF2 adrenal,DF1 brain,DJ1 brain,CI1 brain,CC2 brain,CR1 brain,CJ1 eye,DF1 eye,CV1 eye,CV2 eye,CF2 eye,CP1 eye,CL3 gonad,CH1 gonad,CV2 gonad,DJ2 gonad,CV1 heart A,CV2 heart A,CC3 heart A,CF2 heart A,CJ1 heart V,DF1 heart V,CV1 heart V,CV2 heart V,CC3 heart V,CJ1 intestine,CI1 intestine,CC2 intestine,CP2 intestine,CR1 intestine,CF2 intestine,DF1 kidney,DJ1 kidney,CI1 kidney,…		Fagerberg et al.	adrenal.4a_adult,adrenal.4c_adult,adrenal.4d_adult,brain.3b_adult,brain.3c_adult,brain.a_adult,colon.a_adult,colon.b_adult,colon.c_adult,colon.d_adult,colon.f_adult,duodenum.4b_adult,duodenum.4c_adult,heart.5a_adult,heart.5b_adult,heart.6a_adult,heart.6b_adult,kidney.a_adult,kidney.b_adult,kidney.c_adult,kidney.d_adult,liver.a_adult,liver.c_adult,liver.d_adult,lung.3e_adult,lung.3f_adult,lung.4a_…		Fetal w/o (1T only)	CH1 adrenal,CJ1 amnion,DF1 amnion,DF1 brain,DJ1 brain,CJ1 eye,DF1 eye,CL3 gonad,CH1 gonad,CJ1 heart V,DF1 heart V,CJ1 intestine,DJ1 kidney,DF1 kidney,DA2 liver,DJ1 liver,BP1 lung,DJ1 lung,CJ1 mother,DJ1 muscle,CH1 muscle,CJ1 pancreas,DA2 pancreas,BP1 pancreas,CJ1 placenta,DF1 placenta,DF1 skin,DJ1 skin,CJ1 spinal cord,DF1 spinal cord,CJ1 stomach,DF1 stomach,CJ1 tongue,DF1 tongue		Fetal w/o (2T only)	CF2 adrenal,CC2 adrenal,CR1 amnion,CP1 chorion,CF2 amnion,CR1 spleen,CC2 umb. cord (CC2 amnion),CI1 amnion,CV1 amnion,CF2 heart A,CR1 brain,CC2 brain,CI1 brain,CF2 eye,CP1 eye,CV1 eye,CR1 chorion,CV2 eye,DJ2 gonad,CV2 gonad,CR1 mother,CC3 heart V,CV1 heart VR,CR1 placenta,CV2 heart VR,CP1 intestine,CR1 intestine,CF2 placenta,CC3 heart A,CF2 intestine,CI1 intestine,CC2 intestine,CR1 kidney,CF2 kid…
						Bodymap	Brain_adult,Colon_adult,Heart_adult,Kidney_adult,Liver_adult,Lung_adult,Ovary_adult,Skeletal.Muscle_adult,Testes_adult
Top 500 fetal			Top 500 fetal w/o						Top 500 fetal w/o 1T			Top 500 fetal w/o 2T
ENSG00000106631			ENSG00000106631			Top 500 adult			ENSG00000160202			ENSG00000106631
ENSG00000111245			ENSG00000164266			ENSG00000163586			ENSG00000164266			ENSG00000111245
ENSG00000164266			ENSG00000111245			ENSG00000016490			ENSG00000108255			ENSG00000164266
ENSG00000229807			ENSG00000229807			ENSG00000171431			ENSG00000163254			ENSG00000159173
ENSG00000159173			ENSG00000137392			ENSG00000090402			ENSG00000132130			ENSG00000163209
ENSG00000137392			ENSG00000159173			ENSG00000162896			ENSG00000177551			ENSG00000137392
ENSG00000129824			ENSG00000163209			ENSG00000135220			ENSG00000253293			ENSG00000198125
ENSG00000115593			ENSG00000101470			ENSG00000259974			ENSG00000158874			ENSG00000129170
ENSG00000128422			ENSG00000115593			ENSG00000105398			ENSG00000118526			ENSG00000101470
ENSG00000101951			ENSG00000171346			ENSG00000115386			ENSG00000229807			ENSG00000115593
ENSG00000135346			ENSG00000168530			ENSG00000169100			ENSG00000135406			ENSG00000168530
ENSG00000101470			ENSG00000160202			ENSG00000115263			ENSG00000111245			ENSG00000229807
ENSG00000081051			ENSG00000081051			ENSG00000122852			ENSG00000152977			ENSG00000229465
ENSG00000168530			ENSG00000129824			ENSG00000105388			ENSG00000163631			ENSG00000171346
ENSG00000002726			ENSG00000066405			ENSG00000163581			ENSG00000075891			ENSG00000254647
ENSG00000163209			ENSG00000229465			ENSG00000198788			ENSG00000170689			ENSG00000196091
ENSG00000205420			ENSG00000148677			ENSG00000174992			ENSG00000181541			ENSG00000170290
ENSG00000229465			ENSG00000129170			ENSG00000174358			ENSG00000145192			ENSG00000148677
ENSG00000145192			ENSG00000254647			ENSG00000110244			ENSG00000180818			ENSG00000118194
ENSG00000163631			ENSG00000128422			ENSG00000168484			ENSG00000240808			ENSG00000118729
ENSG00000160202			ENSG00000198125			ENSG00000136872			ENSG00000113196			ENSG00000229129
ENSG00000158874			ENSG00000145192			ENSG00000175535			ENSG00000128710			ENSG00000066405
ENSG00000069011			ENSG00000158874			ENSG00000145321			ENSG00000164853			ENSG00000128422
ENSG00000198125			ENSG00000134571			ENSG00000197888			ENSG00000106631			ENSG00000169469
ENSG00000229129			ENSG00000196091			ENSG00000012817			ENSG00000196431			ENSG00000180209
ENSG00000186081			ENSG00000118194			ENSG00000122304			ENSG00000170370			ENSG00000104879
ENSG00000129170			ENSG00000069011			ENSG00000100604			ENSG00000120068			ENSG00000134571
ENSG00000113196			ENSG00000163631			ENSG00000131002			ENSG00000106927			ENSG00000166317
ENSG00000066405			ENSG00000170290			ENSG00000185303			ENSG00000008196			ENSG00000170807
ENSG00000171346			ENSG00000180209			ENSG00000091138			ENSG00000081051			ENSG00000168334
ENSG00000196091			ENSG00000169469			ENSG00000136931			ENSG00000158516			ENSG00000081051
ENSG00000254647			ENSG00000166317			ENSG00000168878			ENSG00000171564			ENSG00000069011
ENSG00000163586			ENSG00000118729			ENSG00000096088			ENSG00000091664			ENSG00000114854
ENSG00000100604			ENSG00000229129			ENSG00000129824			ENSG00000005073			ENSG00000129824
ENSG00000158516			ENSG00000158516			ENSG00000171234			ENSG00000128713			ENSG00000145192
ENSG00000136872			ENSG00000168334			ENSG00000134240			ENSG00000171557			ENSG00000092054
ENSG00000148677			ENSG00000118526			ENSG00000114771			ENSG00000104435			ENSG00000168484
ENSG00000169469			ENSG00000092054			ENSG00000136574			ENSG00000037965			ENSG00000163586
ENSG00000092054			ENSG00000163586			ENSG00000106541			ENSG00000145692			ENSG00000172399
ENSG00000104879			ENSG00000136872			ENSG00000131482			ENSG00000197249			ENSG00000081277
ENSG00000100593			ENSG00000114854			ENSG00000173702			ENSG00000215397			ENSG00000155657
ENSG00000170290			ENSG00000081277			ENSG00000110245			ENSG00000104327			ENSG00000156885
ENSG00000166317			ENSG00000104879			ENSG00000002586			ENSG00000164265			ENSG00000115263
ENSG00000134571			ENSG00000170807			ENSG00000172016			ENSG00000254377			ENSG00000167653
ENSG00000204525			ENSG00000167653			ENSG00000164266			ENSG00000169903			ENSG00000163631
ENSG00000118194			ENSG00000008196			ENSG00000171557			ENSG00000186487			ENSG00000158874
ENSG00000167653			ENSG00000118271			ENSG00000166869			ENSG00000143355			ENSG00000197353
ENSG00000118271			ENSG00000172399			ENSG00000164816			ENSG00000125798			ENSG00000175084
ENSG00000118729			ENSG00000164265			ENSG00000118137			ENSG00000116218			ENSG00000091482
ENSG00000137699			ENSG00000156885			ENSG00000124253			ENSG00000089116			ENSG00000198502
ENSG00000168334			ENSG00000125798			ENSG00000112818			ENSG00000108001			ENSG00000136872
ENSG00000171557			ENSG00000186081			ENSG00000067048			ENSG00000122592			ENSG00000197616
ENSG00000081277			ENSG00000171557			ENSG00000204983			ENSG00000197757			ENSG00000142789
ENSG00000125798			ENSG00000171564			ENSG00000169876			ENSG00000137392			ENSG00000186081
ENSG00000015592			ENSG00000259974			ENSG00000134193			ENSG00000126778			ENSG00000100604
ENSG00000198692			ENSG00000091482			ENSG00000171560			ENSG00000173253			ENSG00000158516
ENSG00000091482			ENSG00000204525			ENSG00000146039			ENSG00000125462			ENSG00000077522
ENSG00000155657			ENSG00000155657			ENSG00000171759			ENSG00000188037			ENSG00000118271
ENSG00000259974			ENSG00000243955			ENSG00000244067			ENSG00000133055			ENSG00000204525
ENSG00000122367			ENSG00000168484			ENSG00000145626			ENSG00000143032			ENSG00000205420
ENSG00000114854			ENSG00000132130			ENSG00000101076			ENSG00000196361			ENSG00000243955
ENSG00000197353			ENSG00000205678			ENSG00000169347			ENSG00000255604			ENSG00000171401
ENSG00000109132			ENSG00000197616			ENSG00000145384			ENSG00000205664			ENSG00000186439
ENSG00000198523			ENSG00000115263			ENSG00000102837			ENSG00000170099			ENSG00000122367
ENSG00000008196			ENSG00000142789			ENSG00000127831			ENSG00000043355			ENSG00000205678
ENSG00000253293			ENSG00000147465			ENSG00000182333			ENSG00000101438			ENSG00000147573
ENSG00000131746			ENSG00000197353			ENSG00000173467			ENSG00000115593			ENSG00000158022
ENSG00000186847			ENSG00000100604			ENSG00000198692			ENSG00000232019			ENSG00000256812
ENSG00000170807			ENSG00000122180			ENSG00000166391			ENSG00000171346			ENSG00000134240
ENSG00000012817			ENSG00000256812			ENSG00000198758			ENSG00000217236			ENSG00000122180
ENSG00000180209			ENSG00000198692			ENSG00000228075			ENSG00000128709			ENSG00000198523
ENSG00000091583			ENSG00000198523			ENSG00000138109			ENSG00000123388			ENSG00000233041
ENSG00000203857			ENSG00000012817			ENSG00000175646			ENSG00000009709			ENSG00000110245
ENSG00000230937			ENSG00000126778			ENSG00000142484			ENSG00000134571			ENSG00000141161
ENSG00000171564			ENSG00000253293			ENSG00000164822			ENSG00000260027			ENSG00000118526
ENSG00000128710			ENSG00000110245			ENSG00000099812			ENSG00000109132			ENSG00000089356
ENSG00000118526			ENSG00000171560			ENSG00000166917			ENSG00000136872			ENSG00000137699
ENSG00000147465			ENSG00000106927			ENSG00000169344			ENSG00000148798			ENSG00000198692
ENSG00000108244			ENSG00000015592			ENSG00000229807			ENSG00000121075			ENSG00000248713
ENSG00000172399			ENSG00000134240			ENSG00000163295			ENSG00000130675			ENSG00000147256
ENSG00000102243			ENSG00000147573			ENSG00000122194			ENSG00000168779			ENSG00000157017
ENSG00000171560			ENSG00000169903			ENSG00000197976			ENSG00000069011			ENSG00000175206
ENSG00000077522			ENSG00000077522			ENSG00000171564			ENSG00000147465			ENSG00000206075
ENSG00000198502			ENSG00000170561			ENSG00000163631			ENSG00000245526			ENSG00000164265
ENSG00000205678			ENSG00000141161			ENSG00000147081			ENSG00000253187			ENSG00000171560
ENSG00000135480			ENSG00000075891			ENSG00000196188			ENSG00000015592			ENSG00000215182
ENSG00000126778			ENSG00000175084			ENSG00000165862			ENSG00000130287			ENSG00000130595
ENSG00000226145			ENSG00000136574			ENSG00000243955			ENSG00000066405			ENSG00000012817
ENSG00000197616			ENSG00000109063			ENSG00000187908			ENSG00000259974			ENSG00000125798
ENSG00000243955			ENSG00000205420			ENSG00000086696			ENSG00000255509			ENSG00000259974
ENSG00000156885			ENSG00000198502			ENSG00000147465			ENSG00000125492			ENSG00000109063
ENSG00000143217			ENSG00000108255			ENSG00000066813			ENSG00000131668			ENSG00000184012
ENSG00000106927			ENSG00000133055			ENSG00000086548			ENSG00000257184			ENSG00000147465
ENSG00000175315			ENSG00000137699			ENSG00000125999			ENSG00000078399			ENSG00000171557
ENSG00000094755			ENSG00000157017			ENSG00000009765			ENSG00000101470			ENSG00000186847
ENSG00000065618			ENSG00000170370			ENSG00000186115			ENSG00000091583			ENSG00000162438
ENSG00000122180			ENSG00000158022			ENSG00000113889			ENSG00000135903			ENSG00000162992
ENSG00000198336			ENSG00000104435			ENSG00000124333			ENSG00000006016			ENSG00000134757
ENSG00000197632			ENSG00000109132			ENSG00000197616			ENSG00000132855			ENSG00000171564
ENSG00000134757			ENSG00000122367			ENSG00000197273			ENSG00000171532			ENSG00000099834
ENSG00000175793			ENSG00000147256			ENSG00000198033			ENSG00000136750			ENSG00000127324
ENSG00000196361			ENSG00000175206			ENSG00000088386			ENSG00000006128			ENSG00000175793
ENSG00000186439			ENSG00000197249			ENSG00000175311			ENSG00000136352			ENSG00000016490
ENSG00000169903			ENSG00000091583			ENSG00000184012			ENSG00000184486			ENSG00000173641
ENSG00000115263			ENSG00000128710			ENSG00000095932			ENSG00000159409			ENSG00000188508
ENSG00000233639			ENSG00000162992			ENSG00000124490			ENSG00000128422			ENSG00000170561
ENSG00000104435			ENSG00000148798			ENSG00000160868			ENSG00000171450			ENSG00000178372
ENSG00000075891			ENSG00000186439			ENSG00000197408			ENSG00000198353			ENSG00000169347
ENSG00000181449			ENSG00000105398			ENSG00000060566			ENSG00000163586			ENSG00000136574
ENSG00000142789			ENSG00000006016			ENSG00000015413			ENSG00000118137			ENSG00000108753
ENSG00000084674			ENSG00000152977			ENSG00000165556			ENSG00000233639			ENSG00000084674
ENSG00000141161			ENSG00000230937			ENSG00000092054			ENSG00000136574			ENSG00000226145
ENSG00000157017			ENSG00000137273			ENSG00000233041			ENSG00000152192			ENSG00000105398
ENSG00000109063			ENSG00000084674			ENSG00000179674			ENSG00000117601			ENSG00000130598
ENSG00000168484			ENSG00000171401			ENSG00000250423			ENSG00000172020			ENSG00000002726
ENSG00000164265			ENSG00000233639			ENSG00000183747			ENSG00000170091			ENSG00000164825
ENSG00000005073			ENSG00000184012			ENSG00000164749			ENSG00000256463			ENSG00000134760
ENSG00000108255			ENSG00000248713			ENSG00000137948			ENSG00000181449			ENSG00000182533
ENSG00000170370			ENSG00000162438			ENSG00000079112			ENSG00000105398			ENSG00000170835
ENSG00000162992			ENSG00000198336			ENSG00000111783			ENSG00000100053			ENSG00000091704
ENSG00000189266			ENSG00000108753			ENSG00000214717			ENSG00000170577			ENSG00000230937
ENSG00000108753			ENSG00000089356			ENSG00000148584			ENSG00000136931			ENSG00000073754
ENSG00000121075			ENSG00000104327			ENSG00000183878			ENSG00000198336			ENSG00000239474
ENSG00000137869			ENSG00000091704			ENSG00000113905			ENSG00000159212			ENSG00000091583
ENSG00000132130			ENSG00000188064			ENSG00000100665			ENSG00000120075			ENSG00000170423
ENSG00000104327			ENSG00000215182			ENSG00000152670			ENSG00000164438			ENSG00000169903
ENSG00000120211			ENSG00000130675			ENSG00000113492			ENSG00000165588			ENSG00000163017
ENSG00000134240			ENSG00000134757			ENSG00000167580			ENSG00000138083			ENSG00000167880
ENSG00000110245			ENSG00000169347			ENSG00000118245			ENSG00000171560			ENSG00000126778
ENSG00000170561			ENSG00000173641			ENSG00000145692			ENSG00000145794			ENSG00000167656
ENSG00000213931			ENSG00000099834			ENSG00000160882			ENSG00000170561			ENSG00000172818
ENSG00000156076			ENSG00000196361			ENSG00000198040			ENSG00000167654			ENSG00000160182
ENSG00000135406			ENSG00000163017			ENSG00000067646			ENSG00000180806			ENSG00000160808
ENSG00000189143			ENSG00000143196			ENSG00000166866			ENSG00000185960			ENSG00000143954
ENSG00000105398			ENSG00000130598			ENSG00000160182			ENSG00000163499			ENSG00000137273
ENSG00000163017			ENSG00000095932			ENSG00000137392			ENSG00000122584			ENSG00000184956
ENSG00000242950			ENSG00000128713			ENSG00000099834			ENSG00000244094			ENSG00000106927
ENSG00000100146			ENSG00000080166			ENSG00000168903			ENSG00000130711			ENSG00000170827
ENSG00000153820			ENSG00000139540			ENSG00000234186			ENSG00000137273			ENSG00000160181
ENSG00000006016			ENSG00000135406			ENSG00000139540			ENSG00000155980			ENSG00000006016
ENSG00000136574			ENSG00000239474			ENSG00000007216			ENSG00000180660			ENSG00000008196
ENSG00000073282			ENSG00000160808			ENSG00000241635			ENSG00000166317			ENSG00000133055
ENSG00000164825			ENSG00000168779			ENSG00000211890			ENSG00000111783			ENSG00000188064
ENSG00000148798			ENSG00000136931			ENSG00000169903			ENSG00000118271			ENSG00000178934
ENSG00000158022			ENSG00000170835			ENSG00000180745			ENSG00000077080			ENSG00000169271
ENSG00000175206			ENSG00000148795			ENSG00000091704			ENSG00000092054			ENSG00000143196
ENSG00000256812			ENSG00000164825			ENSG00000106013			ENSG00000055957			ENSG00000143632
ENSG00000181541			ENSG00000172818			ENSG00000183607			ENSG00000164600			ENSG00000196126
ENSG00000095932			ENSG00000182533			ENSG00000143167			ENSG00000104722			ENSG00000077009
ENSG00000137273			ENSG00000172005			ENSG00000156284			ENSG00000171786			ENSG00000121742
ENSG00000243130			ENSG00000175793			ENSG00000007306			ENSG00000164418			ENSG00000189143
ENSG00000188037			ENSG00000233041			ENSG00000175520			ENSG00000100122			ENSG00000184544
ENSG00000175084			ENSG00000143954			ENSG00000104879			ENSG00000118520			ENSG00000197249
ENSG00000147256			ENSG00000206075			ENSG00000249948			ENSG00000122194			ENSG00000198336
ENSG00000143196			ENSG00000180818			ENSG00000175329			ENSG00000262152			ENSG00000172005
ENSG00000170848			ENSG00000189266			ENSG00000108242			ENSG00000180828			ENSG00000174429
ENSG00000128713			ENSG00000167880			ENSG00000084674			ENSG00000166862			ENSG00000138347
ENSG00000089356			ENSG00000188037			ENSG00000176256			ENSG00000109063			ENSG00000108823
ENSG00000239474			ENSG00000121075			ENSG00000188175			ENSG00000163888			ENSG00000139540
ENSG00000248713			ENSG00000163254			ENSG00000144820			ENSG00000228278			ENSG00000189266
ENSG00000099834			ENSG00000002726			ENSG00000171747			ENSG00000166035			ENSG00000180999
ENSG00000164093			ENSG00000186847			ENSG00000169605			ENSG00000234906			ENSG00000175315
ENSG00000170549			ENSG00000113196			ENSG00000198074			ENSG00000230937			ENSG00000160202
ENSG00000162438			ENSG00000169271			ENSG00000158516			ENSG00000081277			ENSG00000095932
ENSG00000147573			ENSG00000181541			ENSG00000114455			ENSG00000171540			ENSG00000148795
ENSG00000132872			ENSG00000184956			ENSG00000115593			ENSG00000213139			ENSG00000185479
ENSG00000077279			ENSG00000009709			ENSG00000163206			ENSG00000164107			ENSG00000015592
ENSG00000172818			ENSG00000108823			ENSG00000157765			ENSG00000095932			ENSG00000109132
ENSG00000120057			ENSG00000178372			ENSG00000242515			ENSG00000224916			ENSG00000163501
ENSG00000171401			ENSG00000164434			ENSG00000204610			ENSG00000237125			ENSG00000010282
ENSG00000167654			ENSG00000180999			ENSG00000079557			ENSG00000108511			ENSG00000080166
ENSG00000152977			ENSG00000188508			ENSG00000157060			ENSG00000168530			ENSG00000143217
ENSG00000133055			ENSG00000182836			ENSG00000170777			ENSG00000135409			ENSG00000158525
ENSG00000188257			ENSG00000147655			ENSG00000181195			ENSG00000115266			ENSG00000182333
ENSG00000169583			ENSG00000121742			ENSG00000158125			ENSG00000080166			ENSG00000153002
ENSG00000197249			ENSG00000255604			ENSG00000142789			ENSG00000184144			ENSG00000233639
ENSG00000134762			ENSG00000185739			ENSG00000141434			ENSG00000101958			ENSG00000182836
ENSG00000215182			ENSG00000116218			ENSG00000091583			ENSG00000052850			ENSG00000065618
ENSG00000183668			ENSG00000130595			ENSG00000170950			ENSG00000141433			ENSG00000166869
ENSG00000114638			ENSG00000077009			ENSG00000187048			ENSG00000156096			ENSG00000136931
ENSG00000139540			ENSG00000189143			ENSG00000100557			ENSG00000180210			ENSG00000132429
ENSG00000132437			ENSG00000138347			ENSG00000066405			ENSG00000148795			ENSG00000219073
ENSG00000170835			ENSG00000170689			ENSG00000157005			ENSG00000148702			ENSG00000138294
ENSG00000182533			ENSG00000181449			ENSG00000114374			ENSG00000163623			ENSG00000185739
ENSG00000180660			ENSG00000005073			ENSG00000164113			ENSG00000084674			ENSG00000134812
ENSG00000148795			ENSG00000226145			ENSG00000111245			ENSG00000165462			ENSG00000173702
ENSG00000170091			ENSG00000139352			ENSG00000002726			ENSG00000169562			ENSG00000163207
ENSG00000091704			ENSG00000127324			ENSG00000140297			ENSG00000100079			ENSG00000205076
ENSG00000166426			ENSG00000073282			ENSG00000197893			ENSG00000094755			ENSG00000133710
ENSG00000137270			ENSG00000108001			ENSG00000111305			ENSG00000164920			ENSG00000251569
ENSG00000167880			ENSG00000143217			ENSG00000205678			ENSG00000138207			ENSG00000168878
ENSG00000069812			ENSG00000167654			ENSG00000233377			ENSG00000258518			ENSG00000163380
ENSG00000168779			ENSG00000244067			ENSG00000148677			ENSG00000120087			ENSG00000163092
ENSG00000185269			ENSG00000073754			ENSG00000225339			ENSG00000092607			ENSG00000265142
ENSG00000163254			ENSG00000160182			ENSG00000077327			ENSG00000106341			ENSG00000143318
ENSG00000130675			ENSG00000262152			ENSG00000021852			ENSG00000139540			ENSG00000148942
ENSG00000087510			ENSG00000170827			ENSG00000134028			ENSG00000226915			ENSG00000073282
ENSG00000196126			ENSG00000118137			ENSG00000184937			ENSG00000131910			ENSG00000178363
ENSG00000164434			ENSG00000234906			ENSG00000163092			ENSG00000113905			ENSG00000153820
ENSG00000169347			ENSG00000125462			ENSG00000166157			ENSG00000166923			ENSG00000138100
ENSG00000108001			ENSG00000117601			ENSG00000092345			ENSG00000151615			ENSG00000141579
ENSG00000104725			ENSG00000092607			ENSG00000073754			ENSG00000147488			ENSG00000114638
ENSG00000157851			ENSG00000120068			ENSG00000166959			ENSG00000242808			ENSG00000101210
ENSG00000185739			ENSG00000170423			ENSG00000129170			ENSG00000173404			ENSG00000169509
ENSG00000089199			ENSG00000183072			ENSG00000141200			ENSG00000113327			ENSG00000253293
ENSG00000266991			ENSG00000158525			ENSG00000196620			ENSG00000127241			ENSG00000198842
ENSG00000166920			ENSG00000175315			ENSG00000125207			ENSG00000171951			ENSG00000167768
ENSG00000136931			ENSG00000166917			ENSG00000125255			ENSG00000103241			ENSG00000128710
ENSG00000137203			ENSG00000224916			ENSG00000182271			ENSG00000168334			ENSG00000112936
ENSG00000178568			ENSG00000037965			ENSG00000179913			ENSG00000168267			ENSG00000227877
ENSG00000134760			ENSG00000167656			ENSG00000137473			ENSG00000205678			ENSG00000183631
ENSG00000218416			ENSG00000131668			ENSG00000219073			ENSG00000110245			ENSG00000132437
ENSG00000188064			ENSG00000016490			ENSG00000165841			ENSG00000198523			ENSG00000130675
ENSG00000260034			ENSG00000122592			ENSG00000186075			ENSG00000176884			ENSG00000196188
ENSG00000180772			ENSG00000134760			ENSG00000104760			ENSG00000226206			ENSG00000107165
ENSG00000078328			ENSG00000135902			ENSG00000169064			ENSG00000250799			ENSG00000242349
ENSG00000184012			ENSG00000168509			ENSG00000168509			ENSG00000229314			ENSG00000170370
ENSG00000130598			ENSG00000133710			ENSG00000206075			ENSG00000261675			ENSG00000104435
ENSG00000107165			ENSG00000113889			ENSG00000198488			ENSG00000090932			ENSG00000104327
ENSG00000145692			ENSG00000141579			ENSG00000170807			ENSG00000101180			ENSG00000244067
ENSG00000080166			ENSG00000163501			ENSG00000198643			ENSG00000113889			ENSG00000129991
ENSG00000136695			ENSG00000170091			ENSG00000122711			ENSG00000169469			ENSG00000148798
ENSG00000143954			ENSG00000132437			ENSG00000163435			ENSG00000163209			ENSG00000183072
ENSG00000108823			ENSG00000143632			ENSG00000074276			ENSG00000164434			ENSG00000120729
ENSG00000262152			ENSG00000156096			ENSG00000006611			ENSG00000175879			ENSG00000197641
ENSG00000037965			ENSG00000107165			ENSG00000165215			ENSG00000125285			ENSG00000168509
ENSG00000141579			ENSG00000112936			ENSG00000105523			ENSG00000089169			ENSG00000134193
ENSG00000169271			ENSG00000219073			ENSG00000196475			ENSG00000171759			ENSG00000145824
ENSG00000233041			ENSG00000167183			ENSG00000166796			ENSG00000240990			ENSG00000170608
ENSG00000184292			ENSG00000205664			ENSG00000171124			ENSG00000116983			ENSG00000196754
ENSG00000139352			ENSG00000160181			ENSG00000167741			ENSG00000148677			ENSG00000189377
ENSG00000168065			ENSG00000010282			ENSG00000196660			ENSG00000107859			ENSG00000166917
ENSG00000188508			ENSG00000185479			ENSG00000124678			ENSG00000170419			ENSG00000121075
ENSG00000120937			ENSG00000170608			ENSG00000145192			ENSG00000151655			ENSG00000117983
ENSG00000173467			ENSG00000125285			ENSG00000123838			ENSG00000125813			ENSG00000104760
ENSG00000112936			ENSG00000182333			ENSG00000172461			ENSG00000187714			ENSG00000171885
ENSG00000184937			ENSG00000163380			ENSG00000149124			ENSG00000168959			ENSG00000164434
ENSG00000184956			ENSG00000177551			ENSG00000178605			ENSG00000147655			ENSG00000137975
ENSG00000136155			ENSG00000184937			ENSG00000168907			ENSG00000185742			ENSG00000165376
ENSG00000180818			ENSG00000253187			ENSG00000250799			ENSG00000162992			ENSG00000079112
ENSG00000172005			ENSG00000135903			ENSG00000125798			ENSG00000243955			ENSG00000167183
ENSG00000122592			ENSG00000227877			ENSG00000178828			ENSG00000136944			ENSG00000164093
ENSG00000147655			ENSG00000151655			ENSG00000151005			ENSG00000187140			ENSG00000169885
ENSG00000167656			ENSG00000153002			ENSG00000162949			ENSG00000244067			ENSG00000188037
ENSG00000167183			ENSG00000168907			ENSG00000101842			ENSG00000251151			ENSG00000114204
ENSG00000009709			ENSG00000100079			ENSG00000183103			ENSG00000139515			ENSG00000166920
ENSG00000189334			ENSG00000120729			ENSG00000187003			ENSG00000170549			ENSG00000263429
ENSG00000206075			ENSG00000131910			ENSG00000172482			ENSG00000132563			ENSG00000234906
ENSG00000143355			ENSG00000143355			ENSG00000170419			ENSG00000128683			ENSG00000110244
ENSG00000121742			ENSG00000129991			ENSG00000016602			ENSG00000135902			ENSG00000196296
ENSG00000000005			ENSG00000065618			ENSG00000160181			ENSG00000114854			ENSG00000170477
ENSG00000131910			ENSG00000254377			ENSG00000185594			ENSG00000183072			ENSG00000169474
ENSG00000178934			ENSG00000159212			ENSG00000165376			ENSG00000091513			ENSG00000112818
ENSG00000100079			ENSG00000178934			ENSG00000134398			ENSG00000109072			ENSG00000224916
ENSG00000188910			ENSG00000257184			ENSG00000145920			ENSG00000043039			ENSG00000134028
ENSG00000130829			ENSG00000251569			ENSG00000137251			ENSG00000225591			ENSG00000143028
ENSG00000234906			ENSG00000132429			ENSG00000204385			ENSG00000091704			ENSG00000172995
ENSG00000151655			ENSG00000184544			ENSG00000189325			ENSG00000125872			ENSG00000113889
ENSG00000136488			ENSG00000232019			ENSG00000137648			ENSG00000180209			ENSG00000168907
ENSG00000253187			ENSG00000138100			ENSG00000124237			ENSG00000141161			ENSG00000100665
ENSG00000073754			ENSG00000172995			ENSG00000119919			ENSG00000158055			ENSG00000184292
ENSG00000105246			ENSG00000174429			ENSG00000169093			ENSG00000244088			ENSG00000135902
ENSG00000138347			ENSG00000198842			ENSG00000103375			ENSG00000099937			ENSG00000132698
ENSG00000182836			ENSG00000164093			ENSG00000168925			ENSG00000134121			ENSG00000162365
ENSG00000077009			ENSG00000078399			ENSG00000177143			ENSG00000254369			ENSG00000142273
ENSG00000150551			ENSG00000139515			ENSG00000188959			ENSG00000254695			ENSG00000166589
ENSG00000180999			ENSG00000000005			ENSG00000136155			ENSG00000065325			ENSG00000092607
ENSG00000224916			ENSG00000265142			ENSG00000168955			ENSG00000105605			ENSG00000104537
ENSG00000163993			ENSG00000213931			ENSG00000155087			ENSG00000153253			ENSG00000147655
ENSG00000077274			ENSG00000130287			ENSG00000261239			ENSG00000185668			ENSG00000157119
ENSG00000130595			ENSG00000183631			ENSG00000182378			ENSG00000134595			ENSG00000145626
ENSG00000160808			ENSG00000077080			ENSG00000241224			ENSG00000161944			ENSG00000136155
ENSG00000140557			ENSG00000184292			ENSG00000211677			ENSG00000116132			ENSG00000132130
ENSG00000181195			ENSG00000153820			ENSG00000106384			ENSG00000166917			ENSG00000168779
ENSG00000173641			ENSG00000173253			ENSG00000143194			ENSG00000186564			ENSG00000182782
ENSG00000156096			ENSG00000196188			ENSG00000174502			ENSG00000108753			ENSG00000163435
ENSG00000159212			ENSG00000167768			ENSG00000129514			ENSG00000255245			ENSG00000118137
ENSG00000116218			ENSG00000132872			ENSG00000162460			ENSG00000144834			ENSG00000165828
ENSG00000227877			ENSG00000164107			ENSG00000171804			ENSG00000183900			ENSG00000156096
ENSG00000176532			ENSG00000104760			ENSG00000106631			ENSG00000251493			ENSG00000133454
ENSG00000117601			ENSG00000166589			ENSG00000141255			ENSG00000186910			ENSG00000255604
ENSG00000184613			ENSG00000145692			ENSG00000172023			ENSG00000215612			ENSG00000117601
ENSG00000170419			ENSG00000110244			ENSG00000170099			ENSG00000167178			ENSG00000174358
ENSG00000244067			ENSG00000133392			ENSG00000231976			ENSG00000172482			ENSG00000000005
ENSG00000131002			ENSG00000122194			ENSG00000118271			ENSG00000137731			ENSG00000188959
ENSG00000170577			ENSG00000170577			ENSG00000132972			ENSG00000170166			ENSG00000074803
ENSG00000213218			ENSG00000166869			ENSG00000257017			ENSG00000254647			ENSG00000128713
ENSG00000206178			ENSG00000170549			ENSG00000188582			ENSG00000131650			ENSG00000089225
ENSG00000170498			ENSG00000091664			ENSG00000132698			ENSG00000166426			ENSG00000241135
ENSG00000163501			ENSG00000133454			ENSG00000124568			ENSG00000259439			ENSG00000133392
ENSG00000168509			ENSG00000156076			ENSG00000143954			ENSG00000180318			ENSG00000183091
ENSG00000138100			ENSG00000197757			ENSG00000153347			ENSG00000165215			ENSG00000145244
ENSG00000170689			ENSG00000132855			ENSG00000265933			ENSG00000117154			ENSG00000108878
ENSG00000120729			ENSG00000242349			ENSG00000101448			ENSG00000073282			ENSG00000075891
ENSG00000118137			ENSG00000101210			ENSG00000167183			ENSG00000115844			ENSG00000079393
ENSG00000196136			ENSG00000136352			ENSG00000172818			ENSG00000185739			ENSG00000139648
ENSG00000129514			ENSG00000163207			ENSG00000142661			ENSG00000022355			ENSG00000108242
ENSG00000137285			ENSG00000136750			ENSG00000203784			ENSG00000139352			ENSG00000166391
ENSG00000255604			ENSG00000120937			ENSG00000165309			ENSG00000172005			ENSG00000144771
ENSG00000101210			ENSG00000170099			ENSG00000156413			ENSG00000167754			ENSG00000164749
ENSG00000164107			ENSG00000237125			ENSG00000131142			ENSG00000084110			ENSG00000196361
ENSG00000205221			ENSG00000159409			ENSG00000156222			ENSG00000150625			ENSG00000152977
ENSG00000173404			ENSG00000114204			ENSG00000108753			ENSG00000178403			ENSG00000125285
ENSG00000179913			ENSG00000169509			ENSG00000095110			ENSG00000119919			ENSG00000228947
ENSG00000125462			ENSG00000171759			ENSG00000169562			ENSG00000168907			ENSG00000151655
ENSG00000171759			ENSG00000100665			ENSG00000198765			ENSG00000167183			ENSG00000189001
ENSG00000135902			ENSG00000197641			ENSG00000143452			ENSG00000134240			ENSG00000139515
ENSG00000169550			ENSG00000148942			ENSG00000186143			ENSG00000137869			ENSG00000120937
ENSG00000128709			ENSG00000145824			ENSG00000167117			ENSG00000168509			ENSG00000189334
ENSG00000172995			ENSG00000163092			ENSG00000156096			ENSG00000139767			ENSG00000167767
ENSG00000010282			ENSG00000188959			ENSG00000148735			ENSG00000135744			ENSG00000156076
ENSG00000170423			ENSG00000074803			ENSG00000112273			ENSG00000000005			ENSG00000131910
ENSG00000077080			ENSG00000170477			ENSG00000203859			ENSG00000152932			ENSG00000116218
ENSG00000232019			ENSG00000196126			ENSG00000178597			ENSG00000233101			ENSG00000137440
ENSG00000158525			ENSG00000134812			ENSG00000132437			ENSG00000204525			ENSG00000151715
ENSG00000165246			ENSG00000255245			ENSG00000233864			ENSG00000112246			ENSG00000203697
ENSG00000251569			ENSG00000089225			ENSG00000104755			ENSG00000174521			ENSG00000124701
ENSG00000183072			ENSG00000180660			ENSG00000153002			ENSG00000136883			ENSG00000163216
ENSG00000172179			ENSG00000196754			ENSG00000203942			ENSG00000204347			ENSG00000173467
ENSG00000159409			ENSG00000131002			ENSG00000161798			ENSG00000124194			ENSG00000164879
ENSG00000170827			ENSG00000164853			ENSG00000106927			ENSG00000172789			ENSG00000262152
ENSG00000185960			ENSG00000205076			ENSG00000166069			ENSG00000162873			ENSG00000164708
ENSG00000125285			ENSG00000164749			ENSG00000081800			ENSG00000255794			ENSG00000100079
ENSG00000120068			ENSG00000176728			ENSG00000143921			ENSG00000168081			ENSG00000179913
ENSG00000135409			ENSG00000173702			ENSG00000158764			ENSG00000160870			ENSG00000198944
ENSG00000178372			ENSG00000136155			ENSG00000087916			ENSG00000186081			ENSG00000179914
ENSG00000154342			ENSG00000138294			ENSG00000218823			ENSG00000256812			ENSG00000152669
ENSG00000257184			ENSG00000112818			ENSG00000129151			ENSG00000159173			ENSG00000117472
ENSG00000166917			ENSG00000162365			ENSG00000162438			ENSG00000163017			ENSG00000197632
ENSG00000106004			ENSG00000256463			ENSG00000066032			ENSG00000080618			ENSG00000184937
ENSG00000135744			ENSG00000145626			ENSG00000176160			ENSG00000157017			ENSG00000088002
ENSG00000078399			ENSG00000128709			ENSG00000134184			ENSG00000172508			ENSG00000186009
ENSG00000187957			ENSG00000152669			ENSG00000177938			ENSG00000229465			ENSG00000178568
ENSG00000152785			ENSG00000077279			ENSG00000171864			ENSG00000266045			ENSG00000077274
ENSG00000170608			ENSG00000077274			ENSG00000189377			ENSG00000260664			ENSG00000171431
ENSG00000173253			ENSG00000124701			ENSG00000198125			ENSG00000229847			ENSG00000181449
ENSG00000136883			ENSG00000169562			ENSG00000184434			ENSG00000205221			ENSG00000132872
ENSG00000129951			ENSG00000117983			ENSG00000257743			ENSG00000182836			ENSG00000255245
ENSG00000164707			ENSG00000245526			ENSG00000080618			ENSG00000004848			ENSG00000109182
ENSG00000092607			ENSG00000169885			ENSG00000137204			ENSG00000164690			ENSG00000112183
ENSG00000187714			ENSG00000138207			ENSG00000241119			ENSG00000157103			ENSG00000187957
ENSG00000160182			ENSG00000171450			ENSG00000105143			ENSG00000099365			ENSG00000184945
ENSG00000196104			ENSG00000143318			ENSG00000148795			ENSG00000196092			ENSG00000139352
ENSG00000187772			ENSG00000119919			ENSG00000116882			ENSG00000183798			ENSG00000184343
ENSG00000160181			ENSG00000180210			ENSG00000183844			ENSG00000158887			ENSG00000159212
ENSG00000110347			ENSG00000181195			ENSG00000010438			ENSG00000104112			ENSG00000079689
ENSG00000265142			ENSG00000165246			ENSG00000179751			ENSG00000120937			ENSG00000188257
ENSG00000105492			ENSG00000166426			ENSG00000167393			ENSG00000172209			ENSG00000176842
ENSG00000110244			ENSG00000170419			ENSG00000088926			ENSG00000185518			ENSG00000131746
ENSG00000135903			ENSG00000114638			ENSG00000154646			ENSG00000162624			ENSG00000176728
ENSG00000133392			ENSG00000171885			ENSG00000166840			ENSG00000118160			ENSG00000178828
ENSG00000205664			ENSG00000134193			ENSG00000145309			ENSG00000156076			ENSG00000099812
ENSG00000172020			ENSG00000189377			ENSG00000242512			ENSG00000249082			ENSG00000198203
ENSG00000122194			ENSG00000157119			ENSG00000169550			ENSG00000122180			ENSG00000204128
ENSG00000127324			ENSG00000178363			ENSG00000169084			ENSG00000234004			ENSG00000204897
ENSG00000171885			ENSG00000137731			ENSG00000147647			ENSG00000071991			ENSG00000164379
ENSG00000016490			ENSG00000132698			ENSG00000115850			ENSG00000147256			ENSG00000119919
ENSG00000113889			ENSG00000165376			ENSG00000143627			ENSG00000182968			ENSG00000181195
ENSG00000153002			ENSG00000186487			ENSG00000140600			ENSG00000187416			ENSG00000196136
ENSG00000167768			ENSG00000006128			ENSG00000170689			ENSG00000261185			ENSG00000164107
ENSG00000169562			ENSG00000168878			ENSG00000113327			ENSG00000225267			ENSG00000131002
ENSG00000219073			ENSG00000176842			ENSG00000163424			ENSG00000260802			ENSG00000182795
ENSG00000088002			ENSG00000120075			ENSG00000169717			ENSG00000254895			ENSG00000122194
ENSG00000182333			ENSG00000135409			ENSG00000113924			ENSG00000184937			ENSG00000134762
ENSG00000106278			ENSG00000165828			ENSG00000104537			ENSG00000160808			ENSG00000120057
ENSG00000091513			ENSG00000116132			ENSG00000164825			ENSG00000154764			ENSG00000105707
ENSG00000237125			ENSG00000055957			ENSG00000138823			ENSG00000250363			ENSG00000197893
ENSG00000198842			ENSG00000172020			ENSG00000052344			ENSG00000106004			ENSG00000215861
ENSG00000170099			ENSG00000120057			ENSG00000148156			ENSG00000137699			ENSG00000089199
ENSG00000104722			ENSG00000099937			ENSG00000164089			ENSG00000132975			ENSG00000070031
ENSG00000131668			ENSG00000088002			ENSG00000144962			ENSG00000148826			ENSG00000237125
ENSG00000165828			ENSG00000145244			ENSG00000178965			ENSG00000259436			ENSG00000198758
ENSG00000197614			ENSG00000136883			ENSG00000129354			ENSG00000187048			ENSG00000087510
ENSG00000104760			ENSG00000124194			ENSG00000143632			ENSG00000101842			ENSG00000009709
ENSG00000129991			ENSG00000079112			ENSG00000161103			ENSG00000172179			ENSG00000177791
ENSG00000132429			ENSG00000241135			ENSG00000100170			ENSG00000077274			ENSG00000179751
ENSG00000112183			ENSG00000172209			ENSG00000182162			ENSG00000159387			ENSG00000135406
ENSG00000133454			ENSG00000173467			ENSG00000143006			ENSG00000205517			ENSG00000090402
ENSG00000117472			ENSG00000167767			ENSG00000146809			ENSG00000188064			ENSG00000171747
ENSG00000163380			ENSG00000187957			ENSG00000180251			ENSG00000168505			ENSG00000169550
ENSG00000164749			ENSG00000189334			ENSG00000177673			ENSG00000187193			ENSG00000172724
ENSG00000176728			ENSG00000103449			ENSG00000118322			ENSG00000086696			ENSG00000185873
ENSG00000142549			ENSG00000084110			ENSG00000107105			ENSG00000261012			ENSG00000188910
ENSG00000105251			ENSG00000171951			ENSG00000248771			ENSG00000136999			ENSG00000170091
ENSG00000130287			ENSG00000196296			ENSG00000188386			ENSG00000175920			ENSG00000108001
ENSG00000100095			ENSG00000158055			ENSG00000161609			ENSG00000135472			ENSG00000171759
ENSG00000133710			ENSG00000087510			ENSG00000170608			ENSG00000253457			ENSG00000163492
ENSG00000135447			ENSG00000263429			ENSG00000089356			ENSG00000115297			ENSG00000160951
ENSG00000107485			ENSG00000250799			ENSG00000211899			ENSG00000185985			ENSG00000130822
ENSG00000167767			ENSG00000186204			ENSG00000186487			ENSG00000122585			ENSG00000137731
ENSG00000180210			ENSG00000143028			ENSG00000198099			ENSG00000204278			ENSG00000131668
ENSG00000116183			ENSG00000144771			ENSG00000204876			ENSG00000261658			ENSG00000118322
ENSG00000099937			ENSG00000163499			ENSG00000104435			ENSG00000170608			ENSG00000185559
ENSG00000185479			ENSG00000171532			ENSG00000172689			ENSG00000137441			ENSG00000094796
ENSG00000006128			ENSG00000103241			ENSG00000173237			ENSG00000063015			ENSG00000149596
ENSG00000164708			ENSG00000260027			ENSG00000235142			ENSG00000185615			ENSG00000006611
ENSG00000100665			ENSG00000089199			ENSG00000089225			ENSG00000105370			ENSG00000122592
ENSG00000154764			ENSG00000168267			ENSG00000115616			ENSG00000177468			ENSG00000139330
ENSG00000184544			ENSG00000179913			ENSG00000187021			ENSG00000159556			ENSG00000133135
ENSG00000130700			ENSG00000165215			ENSG00000120937			ENSG00000162490			ENSG00000167654
ENSG00000204347			ENSG00000142273			ENSG00000211895			ENSG00000012504			ENSG00000005073
ENSG00000052850			ENSG00000166920			ENSG00000197901			ENSG00000125820			ENSG00000136883
ENSG00000162374			ENSG00000204128			ENSG00000132855			ENSG00000147573			ENSG00000015520
ENSG00000116039			ENSG00000164326			ENSG00000177511			ENSG00000244752			ENSG00000160180
ENSG00000101098			ENSG00000163630			ENSG00000138308			ENSG00000120057			ENSG00000147166
ENSG00000125851			ENSG00000196431			ENSG00000089199			ENSG00000091482			ENSG00000170549
ENSG00000167618			ENSG00000258518			ENSG00000182156			ENSG00000155265			ENSG00000143536
ENSG00000185668			ENSG00000137975			ENSG00000154415			ENSG00000182379			ENSG00000184058
ENSG00000255245			ENSG00000185559			ENSG00000119125			ENSG00000110375			ENSG00000147689
ENSG00000163092			ENSG00000173404			ENSG00000113600			ENSG00000173452			ENSG00000198729
ENSG00000145824			ENSG00000104725			ENSG00000133454			ENSG00000100095			ENSG00000186628
ENSG00000138207			ENSG00000184343			ENSG00000109193			ENSG00000162706			ENSG00000170162
ENSG00000162365			ENSG00000170162			ENSG00000114248			ENSG00000135925			ENSG00000181072
ENSG00000172209			ENSG00000123388			ENSG00000065371			ENSG00000100167			ENSG00000249116
ENSG00000196376			ENSG00000188257			ENSG00000205358			ENSG00000261292			ENSG00000163833
ENSG00000143632			ENSG00000249116			ENSG00000215182			ENSG00000253230			ENSG00000052344
ENSG00000155980			ENSG00000139648			ENSG00000134249			ENSG00000180999			ENSG00000143167
ENSG00000169509			ENSG00000174521			ENSG00000074803			ENSG00000180772			ENSG00000116132
ENSG00000130656			ENSG00000179914			ENSG00000124196			ENSG00000129824			ENSG00000078814
ENSG00000101443			ENSG00000182782			ENSG00000162069			ENSG00000118194			ENSG00000132746
ENSG00000145626			ENSG00000114374			ENSG00000123977			ENSG00000174963			ENSG00000099937
ENSG00000164690			ENSG00000196136			ENSG00000075043			ENSG00000165566			ENSG00000136695
ENSG00000171450			ENSG00000090932			ENSG00000205396			ENSG00000110675			ENSG00000101443
ENSG00000182782			ENSG00000157851			ENSG00000151962			ENSG00000184012			ENSG00000103375
ENSG00000254377			ENSG00000169474			ENSG00000185559			ENSG00000172995			ENSG00000180210
ENSG00000205076			ENSG00000108242			ENSG00000168594			ENSG00000257520			ENSG00000130176
ENSG00000006659			ENSG00000134762			ENSG00000197651			ENSG00000167780			ENSG00000153531
ENSG00000184343			ENSG00000186009			ENSG00000130377			ENSG00000130598			ENSG00000108244
ENSG00000132855			ENSG00000104537			ENSG00000168367			ENSG00000138622			ENSG00000084110
ENSG00000173702			ENSG00000091513			ENSG00000176165			ENSG00000152578			ENSG00000163630
ENSG00000165376			ENSG00000100146			ENSG00000148702			ENSG00000181195			ENSG00000171234
ENSG00000124194			ENSG00000184697			ENSG00000229314			ENSG00000250107			ENSG00000106541
ENSG00000134258			ENSG00000180806			ENSG00000109182			ENSG00000156885			ENSG00000162460
ENSG00000196188			ENSG00000185960			ENSG00000268388			ENSG00000142700			ENSG00000253187
ENSG00000166589			ENSG00000130700			ENSG00000176153			ENSG00000152669			ENSG00000148584
ENSG00000114204			ENSG00000129514			ENSG00000187783			ENSG00000239474			ENSG00000158055
ENSG00000052344			ENSG00000104112			ENSG00000134760			ENSG00000162438			ENSG00000182156
ENSG00000167588			ENSG00000043039			ENSG00000149452			ENSG00000124159			ENSG00000165215
ENSG00000242349			ENSG00000165588			ENSG00000114113			ENSG00000167711			ENSG00000131730
ENSG00000106511			ENSG00000099812			ENSG00000103534			ENSG00000133454			ENSG00000169562
ENSG00000114374			ENSG00000113327			ENSG00000039068			ENSG00000178235			ENSG00000180818
ENSG00000079689			ENSG00000136695			ENSG00000113722			ENSG00000111700			ENSG00000114374
ENSG00000113296			ENSG00000172482			ENSG00000135248			ENSG00000077279			ENSG00000138207
ENSG00000103241			ENSG00000108878			ENSG00000253313			ENSG00000130477			ENSG00000185482
ENSG00000183631			ENSG00000079689			ENSG00000177354			ENSG00000157322			ENSG00000127325
ENSG00000189058			ENSG00000155980			ENSG00000183166			ENSG00000184292			ENSG00000186493
ENSG00000174429			ENSG00000052850			ENSG00000205359			ENSG00000166448			ENSG00000248144
ENSG00000112818			ENSG00000135925			ENSG00000147378			ENSG00000172399			ENSG00000101892
ENSG00000187140			ENSG00000131650			ENSG00000042813			ENSG00000141052			ENSG00000211899
ENSG00000081479			ENSG00000163833			ENSG00000178772			ENSG00000132437			ENSG00000169344
ENSG00000204128			ENSG00000107859			ENSG00000142273			ENSG00000149021			ENSG00000198796
ENSG00000120149			ENSG00000162460			ENSG00000154997			ENSG00000177519			ENSG00000132855
ENSG00000177551			ENSG00000215397			ENSG00000129991			ENSG00000164326			ENSG00000167588
ENSG00000089225			ENSG00000015520			ENSG00000151224			ENSG00000005001			ENSG00000198768
ENSG00000090932			ENSG00000180318			ENSG00000152430			ENSG00000130700			ENSG00000129514
ENSG00000105825			ENSG00000162706			ENSG00000171885			ENSG00000143954			ENSG00000086967
ENSG00000137731			ENSG00000166391			ENSG00000155833			ENSG00000133392			ENSG00000136352
ENSG00000183798			ENSG00000148584			ENSG00000166126			ENSG00000175206			ENSG00000172209
ENSG00000196431			ENSG00000215861			ENSG00000153303			ENSG00000100146			ENSG00000113196
ENSG00000178363			ENSG00000135744			ENSG00000081479			ENSG00000198822			ENSG00000163141
ENSG00000106366			ENSG00000161944			ENSG00000148942			ENSG00000118729			ENSG00000163898
ENSG00000166869			ENSG00000184058			ENSG00000198914			ENSG00000108823			ENSG00000100557
ENSG00000055957			ENSG00000106689			ENSG00000055957			ENSG00000082482			ENSG00000086548
ENSG00000188959			ENSG00000118520			ENSG00000131126			ENSG00000016082			ENSG00000203783
ENSG00000177494			ENSG00000121410			ENSG00000132693			ENSG00000166407			ENSG00000103449
ENSG00000143028			ENSG00000105707			ENSG00000112246			ENSG00000138823			ENSG00000188488
ENSG00000074803			ENSG00000117472			ENSG00000180483			ENSG00000169271			ENSG00000196735
ENSG00000171532			ENSG00000160951			ENSG00000007350			ENSG00000145920			ENSG00000130700
ENSG00000139515			ENSG00000113905			ENSG00000110887			ENSG00000221818			ENSG00000069812
ENSG00000250799			ENSG00000109182			ENSG00000148346			ENSG00000229415			ENSG00000111046
ENSG00000167916			ENSG00000211899			ENSG00000147573			ENSG00000135517			ENSG00000100146
ENSG00000170477			ENSG00000139914			ENSG00000153292			ENSG00000170616			ENSG00000165474
ENSG00000165973			ENSG00000187416			ENSG00000234155			ENSG00000169297			ENSG00000166866
ENSG00000162706			ENSG00000249082			ENSG00000188257			ENSG00000176204			ENSG00000116748
ENSG00000182795			ENSG00000180828			ENSG00000122787			ENSG00000172955			ENSG00000186204
ENSG00000169885			ENSG00000137440			ENSG00000044012			ENSG00000157551			ENSG00000130234
ENSG00000115221			ENSG00000163492			ENSG00000065618			ENSG00000148408			ENSG00000015413
ENSG00000172482			ENSG00000183091			ENSG00000164265			ENSG00000106689			ENSG00000250799
ENSG00000078725			ENSG00000164708			ENSG00000163501			ENSG00000144583			ENSG00000203785
ENSG00000160886			ENSG00000148826			ENSG00000137090			ENSG00000113430			ENSG00000170419
ENSG00000128918			ENSG00000171234			ENSG00000079393			ENSG00000213231			ENSG00000255398
ENSG00000136750			ENSG00000070031			ENSG00000166828			ENSG00000170965			ENSG00000135409
ENSG00000197757			ENSG00000100557			ENSG00000164326			ENSG00000167157			ENSG00000184434
ENSG00000142449			ENSG00000115507			ENSG00000268505			ENSG00000115507			ENSG00000055957
ENSG00000100170			ENSG00000184524			ENSG00000036473			ENSG00000169218			ENSG00000187242
ENSG00000140459			ENSG00000204897			ENSG00000140623			ENSG00000198216			ENSG00000187021
ENSG00000145244			ENSG00000079393			ENSG00000189139			ENSG00000110169			ENSG00000140519
ENSG00000175879			ENSG00000052344			ENSG00000157330			ENSG00000129990			ENSG00000188175
ENSG00000245526			ENSG00000163623			ENSG00000166589			ENSG00000186288			ENSG00000137648
ENSG00000115596			ENSG00000141052			ENSG00000171495			ENSG00000050030			ENSG00000140254
ENSG00000139914			ENSG00000174358			ENSG00000163114			ENSG00000011677			ENSG00000173991
ENSG00000134812			ENSG00000163216			ENSG00000134571			ENSG00000161798			ENSG00000165246
ENSG00000162670			ENSG00000203697			ENSG00000253301			ENSG00000163364			ENSG00000136750
ENSG00000123560			ENSG00000197632			ENSG00000154975			ENSG00000241935			ENSG00000121410
ENSG00000133135			ENSG00000198758			ENSG00000203401			ENSG00000177511			ENSG00000257184
ENSG00000132698			ENSG00000153531			ENSG00000235824			ENSG00000092345			ENSG00000170577
ENSG00000186487			ENSG00000016082			ENSG00000167858			ENSG00000205922			ENSG00000164326
ENSG00000087258			ENSG00000188488			ENSG00000173838			ENSG00000166396			ENSG00000165556
ENSG00000158055			ENSG00000134028			ENSG00000165566			ENSG00000197616			ENSG00000103241
ENSG00000132938			ENSG00000198203			ENSG00000100253			ENSG00000196091			ENSG00000104140
						ENSG00000172752
