# Supplementary material for: KeyGenes, a Tool to Probe Tissue Differentiation Using a Human Fetal Transcriptional Atlas
Source: Stem Cell Reports. 2015 May 28;4(6):1112–24. doi: 10.1016/j.stemcr.2015.05.002 (PMC4472038; doi:10.1016/j.stemcr.2015.05.002)
Supplement: Table S4. Specific Gene Expression Signatures per Time Point per Organ, Related to Figure S2 [file mmc5.xlsx]

## Sheet: Table S4
Table S4: Stage-specific signatures (Figure S5)
Brain								Skin								Intestine								Liver								Lung								Pancreas								Stomach
1T	2T	Adult	1T|2T	Adult|1T	Adult|2T	Adult|2T|1T		1T	2T	Adult	1T|2T	1T|Adult	2T|Adult	1T|2T|Adult		1T	2T	Adult	1T|2T	1T|Adult	2T|Adult	1T|2T|Adult		1T	2T	Adult	1T|2T	1T|Adult	2T|Adult	1T|2T|Adult		1T	2T	Adult	1T|2T	1T|Adult	2T|Adult	1T|2T|Adult		1T	2T	Adult	1T|2T	1T|Adult	2T|Adult	1T|2T|Adult		1T	2T
ENSG00000010244	ENSG00000005483	ENSG00000001461	ENSG00000005249	ENSG00000008735	ENSG00000018189	ENSG00000007168		ENSG00000008952	ENSG00000049540	ENSG00000000971	ENSG00000014641	ENSG00000077097	ENSG00000010278	ENSG00000009307		ENSG00000008018	ENSG00000068078	ENSG00000000971	ENSG00000000003	ENSG00000008952	ENSG00000002726	ENSG00000002834		ENSG00000014641	ENSG00000055955	ENSG00000000971	ENSG00000004939	ENSG00000005022	ENSG00000072080	ENSG00000021826		ENSG00000005022	ENSG00000005483	ENSG00000002549	ENSG00000006016	ENSG00000069275	ENSG00000008952	ENSG00000009307		ENSG00000008018	ENSG00000051523	ENSG00000001626	ENSG00000014641	ENSG00000008952	ENSG00000003989	ENSG00000009307		ENSG00000000003	ENSG00000010244
ENSG00000010270	ENSG00000038427	ENSG00000005486	ENSG00000026025	ENSG00000064393	ENSG00000020129	ENSG00000009307		ENSG00000013297	ENSG00000066044	ENSG00000001617	ENSG00000034510	ENSG00000087274	ENSG00000058262	ENSG00000010244		ENSG00000020181	ENSG00000069011	ENSG00000001626	ENSG00000051523	ENSG00000011465	ENSG00000010278	ENSG00000005022		ENSG00000084207	ENSG00000103363	ENSG00000001084	ENSG00000026025	ENSG00000055957	ENSG00000072778	ENSG00000052802		ENSG00000062485	ENSG00000075914	ENSG00000002834	ENSG00000010244	ENSG00000080824	ENSG00000019582	ENSG00000011465		ENSG00000010244	ENSG00000079689	ENSG00000004799	ENSG00000034510	ENSG00000070756	ENSG00000005022	ENSG00000011465		ENSG00000003989	ENSG00000035403
ENSG00000062485	ENSG00000063015	ENSG00000005810	ENSG00000048649	ENSG00000082701	ENSG00000048540	ENSG00000014641		ENSG00000020181	ENSG00000100300	ENSG00000003756	ENSG00000038427	ENSG00000091136	ENSG00000062485	ENSG00000011465		ENSG00000038427	ENSG00000074201	ENSG00000004799	ENSG00000084207	ENSG00000069275	ENSG00000016490	ENSG00000009307		ENSG00000090013	ENSG00000105518	ENSG00000002549	ENSG00000034510	ENSG00000092841	ENSG00000104760	ENSG00000067064		ENSG00000070087	ENSG00000087303	ENSG00000003402	ENSG00000014641	ENSG00000082898	ENSG00000022267	ENSG00000026025		ENSG00000020181	ENSG00000100604	ENSG00000006652	ENSG00000077549	ENSG00000077147	ENSG00000015413	ENSG00000026025		ENSG00000038427	ENSG00000072110
ENSG00000065320	ENSG00000103187	ENSG00000005893	ENSG00000053438	ENSG00000088367	ENSG00000064042	ENSG00000015592		ENSG00000038382	ENSG00000103363	ENSG00000004534	ENSG00000081853	ENSG00000091986	ENSG00000066468	ENSG00000026025		ENSG00000053438	ENSG00000088256	ENSG00000005483	ENSG00000087245	ENSG00000072110	ENSG00000019582	ENSG00000010244		ENSG00000101182	ENSG00000105701	ENSG00000002933	ENSG00000072274	ENSG00000108654	ENSG00000104870	ENSG00000067560		ENSG00000081051	ENSG00000093010	ENSG00000003436	ENSG00000020181	ENSG00000086598	ENSG00000026508	ENSG00000034510		ENSG00000046604	ENSG00000104870	ENSG00000008283	ENSG00000084207	ENSG00000079246	ENSG00000019582	ENSG00000049540		ENSG00000051523	ENSG00000089356
ENSG00000075461	ENSG00000108821	ENSG00000006118	ENSG00000077279	ENSG00000089199	ENSG00000078328	ENSG00000022267		ENSG00000049449	ENSG00000103495	ENSG00000005022	ENSG00000100320	ENSG00000102144	ENSG00000068078	ENSG00000067560		ENSG00000055044	ENSG00000089199	ENSG00000005893	ENSG00000088247	ENSG00000082898	ENSG00000030582	ENSG00000014641		ENSG00000108561	ENSG00000109072	ENSG00000003436	ENSG00000080819	ENSG00000108953	ENSG00000130066	ENSG00000080824		ENSG00000094916	ENSG00000100300	ENSG00000004399	ENSG00000038427	ENSG00000087365	ENSG00000066405	ENSG00000049540		ENSG00000053438	ENSG00000105290	ENSG00000008988	ENSG00000092841	ENSG00000080824	ENSG00000085063	ENSG00000067560		ENSG00000058272	ENSG00000090920
ENSG00000077080	ENSG00000110492	ENSG00000006125	ENSG00000077380	ENSG00000094916	ENSG00000081189	ENSG00000034510		ENSG00000059804	ENSG00000105404	ENSG00000005483	ENSG00000100387	ENSG00000103769	ENSG00000071127	ENSG00000069275		ENSG00000058272	ENSG00000100075	ENSG00000006125	ENSG00000100387	ENSG00000091136	ENSG00000064651	ENSG00000026025		ENSG00000108821	ENSG00000117394	ENSG00000003989	ENSG00000081051	ENSG00000111640	ENSG00000131187	ENSG00000084674		ENSG00000100097	ENSG00000101843	ENSG00000004799	ENSG00000058272	ENSG00000100650	ENSG00000068650	ENSG00000065534		ENSG00000066044	ENSG00000105701	ENSG00000010438	ENSG00000100097	ENSG00000100201	ENSG00000089220	ENSG00000086598		ENSG00000066044	ENSG00000100106
ENSG00000090097	ENSG00000112182	ENSG00000006210	ENSG00000079102	ENSG00000101489	ENSG00000084731	ENSG00000038382		ENSG00000060718	ENSG00000105701	ENSG00000005810	ENSG00000101182	ENSG00000105323	ENSG00000081277	ENSG00000070756		ENSG00000066044	ENSG00000100079	ENSG00000006831	ENSG00000101182	ENSG00000100650	ENSG00000074370	ENSG00000034510		ENSG00000114115	ENSG00000120802	ENSG00000004142	ENSG00000100387	ENSG00000115053	ENSG00000132475	ENSG00000087086		ENSG00000103202	ENSG00000105583	ENSG00000005884	ENSG00000066044	ENSG00000106682	ENSG00000077097	ENSG00000067560		ENSG00000069275	ENSG00000106927	ENSG00000011304	ENSG00000100387	ENSG00000100650	ENSG00000091704	ENSG00000087086		ENSG00000070087	ENSG00000100300
ENSG00000091656	ENSG00000112320	ENSG00000006715	ENSG00000079462	ENSG00000105426	ENSG00000100167	ENSG00000047849		ENSG00000077380	ENSG00000106538	ENSG00000005884	ENSG00000102316	ENSG00000106682	ENSG00000082781	ENSG00000077147		ENSG00000071054	ENSG00000100106	ENSG00000007168	ENSG00000101335	ENSG00000102144	ENSG00000077147	ENSG00000035403		ENSG00000114942	ENSG00000121410	ENSG00000004799	ENSG00000103495	ENSG00000117450	ENSG00000135047	ENSG00000087460		ENSG00000105202	ENSG00000105854	ENSG00000005893	ENSG00000077380	ENSG00000110917	ENSG00000084234	ENSG00000070756		ENSG00000071127	ENSG00000120057	ENSG00000013441	ENSG00000100632	ENSG00000106682	ENSG00000100219	ENSG00000087460		ENSG00000074201	ENSG00000104870
ENSG00000091972	ENSG00000116649	ENSG00000007237	ENSG00000081853	ENSG00000105968	ENSG00000104419	ENSG00000048740		ENSG00000077782	ENSG00000109113	ENSG00000005893	ENSG00000104824	ENSG00000108518	ENSG00000096696	ENSG00000077549		ENSG00000073584	ENSG00000100243	ENSG00000007202	ENSG00000103495	ENSG00000105193	ENSG00000079112	ENSG00000062485		ENSG00000125356	ENSG00000130005	ENSG00000004864	ENSG00000104824	ENSG00000121691	ENSG00000141367	ENSG00000089220		ENSG00000105254	ENSG00000106263	ENSG00000006074	ENSG00000088247	ENSG00000111716	ENSG00000085063	ENSG00000071127		ENSG00000077097	ENSG00000127540	ENSG00000015479	ENSG00000101182	ENSG00000108946	ENSG00000105193	ENSG00000096384		ENSG00000074696	ENSG00000105404
ENSG00000097021	ENSG00000118507	ENSG00000008056	ENSG00000088247	ENSG00000106665	ENSG00000105576	ENSG00000054793		ENSG00000078596	ENSG00000110917	ENSG00000007168	ENSG00000104964	ENSG00000108654	ENSG00000100201	ENSG00000077942		ENSG00000077380	ENSG00000104805	ENSG00000007306	ENSG00000104824	ENSG00000108424	ENSG00000084090	ENSG00000065534		ENSG00000128311	ENSG00000130173	ENSG00000005421	ENSG00000104904	ENSG00000122194	ENSG00000141753	ENSG00000091513		ENSG00000105568	ENSG00000108774	ENSG00000006125	ENSG00000100320	ENSG00000115875	ENSG00000091136	ENSG00000164265		ENSG00000079785	ENSG00000137077	ENSG00000017483	ENSG00000103495	ENSG00000109332	ENSG00000109472	ENSG00000099622		ENSG00000088247	ENSG00000105568
ENSG00000099284	ENSG00000118971	ENSG00000008277	ENSG00000092841	ENSG00000108946	ENSG00000107130	ENSG00000065609		ENSG00000079102	ENSG00000111716	ENSG00000007202	ENSG00000105968	ENSG00000108946	ENSG00000102554	ENSG00000079246		ENSG00000079102	ENSG00000104886	ENSG00000008282	ENSG00000105202	ENSG00000108946	ENSG00000084234	ENSG00000067167		ENSG00000129235	ENSG00000130255	ENSG00000005471	ENSG00000108518	ENSG00000127022	ENSG00000143761	ENSG00000091583		ENSG00000106028	ENSG00000118526	ENSG00000006210	ENSG00000100387	ENSG00000117450	ENSG00000100201	ENSG00000072110		ENSG00000081853	ENSG00000143954	ENSG00000021355	ENSG00000255245	ENSG00000117289	ENSG00000110651	ENSG00000101439		ENSG00000089289	ENSG00000106538
ENSG00000104967	ENSG00000119042	ENSG00000008294	ENSG00000100387	ENSG00000112531	ENSG00000109654	ENSG00000067560		ENSG00000088247	ENSG00000118418	ENSG00000007237	ENSG00000106484	ENSG00000108953	ENSG00000105193	ENSG00000080824		ENSG00000081051	ENSG00000105404	ENSG00000008294	ENSG00000105438	ENSG00000109332	ENSG00000089356	ENSG00000067560		ENSG00000134363	ENSG00000145335	ENSG00000005700	ENSG00000110958	ENSG00000132855	ENSG00000152078	ENSG00000096384		ENSG00000106588	ENSG00000119318	ENSG00000007168	ENSG00000100442	ENSG00000124795	ENSG00000100234	ENSG00000077549		ENSG00000087245	ENSG00000149806	ENSG00000025796	ENSG00000104824	ENSG00000125868	ENSG00000114204	ENSG00000104904		ENSG00000100142	ENSG00000108774
ENSG00000104969	ENSG00000131773	ENSG00000008441	ENSG00000100442	ENSG00000112972	ENSG00000111897	ENSG00000067715		ENSG00000262152	ENSG00000124749	ENSG00000008282	ENSG00000110492	ENSG00000109332	ENSG00000105568	ENSG00000084207		ENSG00000081853	ENSG00000105518	ENSG00000008988	ENSG00000105655	ENSG00000110321	ENSG00000090006	ENSG00000070756		ENSG00000143815	ENSG00000158578	ENSG00000005893	ENSG00000123416	ENSG00000143742	ENSG00000159335	ENSG00000099194		ENSG00000106631	ENSG00000127920	ENSG00000007402	ENSG00000100632	ENSG00000128245	ENSG00000101439	ENSG00000079246		ENSG00000088247	ENSG00000155849	ENSG00000031698	ENSG00000104964	ENSG00000130600	ENSG00000115263	ENSG00000106538		ENSG00000100442	ENSG00000112715
ENSG00000105655	ENSG00000132821	ENSG00000008952	ENSG00000100592	ENSG00000113140	ENSG00000125868	ENSG00000067840		ENSG00000100097	ENSG00000124795	ENSG00000008294	ENSG00000110958	ENSG00000115677	ENSG00000105974	ENSG00000086598		ENSG00000099284	ENSG00000105707	ENSG00000010256	ENSG00000105701	ENSG00000111642	ENSG00000090920	ENSG00000071127		ENSG00000147684	ENSG00000158856	ENSG00000006831	ENSG00000126088	ENSG00000162267	ENSG00000165795	ENSG00000099937		ENSG00000106927	ENSG00000133142	ENSG00000008294	ENSG00000100823	ENSG00000130203	ENSG00000104763	ENSG00000084090		ENSG00000130675	ENSG00000158525	ENSG00000035115	ENSG00000105323	ENSG00000137076	ENSG00000118271	ENSG00000108654		ENSG00000101040	ENSG00000117983
ENSG00000107874	ENSG00000134369	ENSG00000010322	ENSG00000100632	ENSG00000113161	ENSG00000125944	ENSG00000068615		ENSG00000100442	ENSG00000125835	ENSG00000008441	ENSG00000111678	ENSG00000120708	ENSG00000107165	ENSG00000087086		ENSG00000100142	ENSG00000105974	ENSG00000010327	ENSG00000105968	ENSG00000115461	ENSG00000099834	ENSG00000077549		ENSG00000163468	ENSG00000162367	ENSG00000162365	ENSG00000126267	ENSG00000166598	ENSG00000172482	ENSG00000100219		ENSG00000108561	ENSG00000138764	ENSG00000008441	ENSG00000101182	ENSG00000134333	ENSG00000104805	ENSG00000084207		ENSG00000091136	ENSG00000160888	ENSG00000035403	ENSG00000105518	ENSG00000148700	ENSG00000120742	ENSG00000108953		ENSG00000102554	ENSG00000118418
ENSG00000108001	ENSG00000137100	ENSG00000010404	ENSG00000101182	ENSG00000113575	ENSG00000131507	ENSG00000069275		ENSG00000100632	ENSG00000127152	ENSG00000008988	ENSG00000111799	ENSG00000125868	ENSG00000107485	ENSG00000087245		ENSG00000100320	ENSG00000106538	ENSG00000011304	ENSG00000110492	ENSG00000115677	ENSG00000100604	ENSG00000079246		ENSG00000166681	ENSG00000165828	ENSG00000007933	ENSG00000129965	ENSG00000170099	ENSG00000172893	ENSG00000105707		ENSG00000109113	ENSG00000141720	ENSG00000008988	ENSG00000102316	ENSG00000138758	ENSG00000105974	ENSG00000087086		ENSG00000092964	ENSG00000166337	ENSG00000039068	ENSG00000106484	ENSG00000152558	ENSG00000123131	ENSG00000110321		ENSG00000104368	ENSG00000125398
ENSG00000108561	ENSG00000145687	ENSG00000010810	ENSG00000103363	ENSG00000115053	ENSG00000132639	ENSG00000071054		ENSG00000104332	ENSG00000127314	ENSG00000010322	ENSG00000113558	ENSG00000127022	ENSG00000108848	ENSG00000087460		ENSG00000100442	ENSG00000111678	ENSG00000013364	ENSG00000114115	ENSG00000120802	ENSG00000101439	ENSG00000080824		ENSG00000169564	ENSG00000173531	ENSG00000008394	ENSG00000130770	ENSG00000180210	ENSG00000182871	ENSG00000106538		ENSG00000109193	ENSG00000143774	ENSG00000010278	ENSG00000103495	ENSG00000140937	ENSG00000108175	ENSG00000087245		ENSG00000100320	ENSG00000166922	ENSG00000044115	ENSG00000108518	ENSG00000152795	ENSG00000137392	ENSG00000111640		ENSG00000105202	ENSG00000125968
ENSG00000110066	ENSG00000147862	ENSG00000010818	ENSG00000103495	ENSG00000116133	ENSG00000134287	ENSG00000130287		ENSG00000104549	ENSG00000128692	ENSG00000010404	ENSG00000117984	ENSG00000133872	ENSG00000167768	ENSG00000089220		ENSG00000100632	ENSG00000116017	ENSG00000013588	ENSG00000114353	ENSG00000121774	ENSG00000102554	ENSG00000086598		ENSG00000170515	ENSG00000175567	ENSG00000008952	ENSG00000130829	ENSG00000197746	ENSG00000184117	ENSG00000106927		ENSG00000110107	ENSG00000145824	ENSG00000010322	ENSG00000104824	ENSG00000149925	ENSG00000110799	ENSG00000087274		ENSG00000100442	ENSG00000169877	ENSG00000044574	ENSG00000108821	ENSG00000153187	ENSG00000139329	ENSG00000112308		ENSG00000105655	ENSG00000127314
ENSG00000111642	ENSG00000150594	ENSG00000011347	ENSG00000104549	ENSG00000128989	ENSG00000135387	ENSG00000077097		ENSG00000105438	ENSG00000130203	ENSG00000011304	ENSG00000118971	ENSG00000135506	ENSG00000110400	ENSG00000092841		ENSG00000101040	ENSG00000118271	ENSG00000014216	ENSG00000114942	ENSG00000124795	ENSG00000173702	ENSG00000087086		ENSG00000175061	ENSG00000182512	ENSG00000008988	ENSG00000136938	ENSG00000248527	ENSG00000185650	ENSG00000110169		ENSG00000111678	ENSG00000151332	ENSG00000010327	ENSG00000105438	ENSG00000160014	ENSG00000112697	ENSG00000087460		ENSG00000102144	ENSG00000169903	ENSG00000047849	ENSG00000110492	ENSG00000164111	ENSG00000142789	ENSG00000113140		ENSG00000113575	ENSG00000127540
ENSG00000113648	ENSG00000155926	ENSG00000012232	ENSG00000104824	ENSG00000133112	ENSG00000138069	ENSG00000077549		ENSG00000106588	ENSG00000130770	ENSG00000012822	ENSG00000119669	ENSG00000136238	ENSG00000188508	ENSG00000096384		ENSG00000102316	ENSG00000123349	ENSG00000015479	ENSG00000118137	ENSG00000125944	ENSG00000104419	ENSG00000087460		ENSG00000176340	ENSG00000198546	ENSG00000009307	ENSG00000137731		ENSG00000196136	ENSG00000110245		ENSG00000113648	ENSG00000156642	ENSG00000010404	ENSG00000105518	ENSG00000164754	ENSG00000112715	ENSG00000089220		ENSG00000102316	ENSG00000173660	ENSG00000048828	ENSG00000111669	ENSG00000168036	ENSG00000143153	ENSG00000115053		ENSG00000115875	ENSG00000127920
ENSG00000117984	ENSG00000162490	ENSG00000012660	ENSG00000105254	ENSG00000134824	ENSG00000138758	ENSG00000078018		ENSG00000106723	ENSG00000134825	ENSG00000013441	ENSG00000120738	ENSG00000146701	ENSG00000111669	ENSG00000099622		ENSG00000103363	ENSG00000125835	ENSG00000016602	ENSG00000118971	ENSG00000131171	ENSG00000104870	ENSG00000089220		ENSG00000181524	ENSG00000235169	ENSG00000009765	ENSG00000137818			ENSG00000112972		ENSG00000118137	ENSG00000158747	ENSG00000010610	ENSG00000105655	ENSG00000165280	ENSG00000113594	ENSG00000092841		ENSG00000104332	ENSG00000177666	ENSG00000051108	ENSG00000113558	ENSG00000168385	ENSG00000153002	ENSG00000115677		ENSG00000117632	ENSG00000128245
ENSG00000118058	ENSG00000162599	ENSG00000013016	ENSG00000105323	ENSG00000139644	ENSG00000145362	ENSG00000079246		ENSG00000106809	ENSG00000135829	ENSG00000014216	ENSG00000120802	ENSG00000148700	ENSG00000112378	ENSG00000100650		ENSG00000104332	ENSG00000125968	ENSG00000017260	ENSG00000120738	ENSG00000133110	ENSG00000110917	ENSG00000089472		ENSG00000185787	ENSG00000243696	ENSG00000009950	ENSG00000142541			ENSG00000115414		ENSG00000118418	ENSG00000160202	ENSG00000011028	ENSG00000105887	ENSG00000167526	ENSG00000116016	ENSG00000092964		ENSG00000104341	ENSG00000184076	ENSG00000054654	ENSG00000114115	ENSG00000171603	ENSG00000162438	ENSG00000118816		ENSG00000120896	ENSG00000130176
ENSG00000118946	ENSG00000164434	ENSG00000013297	ENSG00000105993	ENSG00000141367	ENSG00000149925	ENSG00000079950		ENSG00000108561	ENSG00000138795	ENSG00000015479	ENSG00000122786	ENSG00000152795	ENSG00000113648	ENSG00000104904		ENSG00000104368	ENSG00000127838	ENSG00000021355	ENSG00000122565	ENSG00000134853	ENSG00000111669	ENSG00000092841		ENSG00000213931	ENSG00000256269	ENSG00000010610	ENSG00000144426			ENSG00000116133		ENSG00000118971	ENSG00000164120	ENSG00000011201	ENSG00000105968	ENSG00000168374	ENSG00000117289	ENSG00000096384		ENSG00000104368	ENSG00000187244	ENSG00000057608	ENSG00000114353	ENSG00000173812	ENSG00000169347	ENSG00000120738		ENSG00000122565	ENSG00000135047
ENSG00000120802	ENSG00000164600	ENSG00000014824	ENSG00000107105	ENSG00000143126	ENSG00000153956	ENSG00000186487		ENSG00000108774	ENSG00000139289	ENSG00000017260	ENSG00000123349	ENSG00000163359	ENSG00000117289	ENSG00000108821		ENSG00000105894	ENSG00000128016	ENSG00000022267	ENSG00000122705	ENSG00000135829	ENSG00000112818	ENSG00000096384		ENSG00000214253		ENSG00000011465	ENSG00000144713			ENSG00000117601		ENSG00000119335	ENSG00000164161	ENSG00000011304	ENSG00000106484	ENSG00000169813	ENSG00000120742	ENSG00000099622		ENSG00000104435	ENSG00000198417	ENSG00000058262	ENSG00000114942	ENSG00000196924	ENSG00000170827	ENSG00000120885		ENSG00000122705	ENSG00000138294
ENSG00000122779	ENSG00000167244	ENSG00000015171	ENSG00000108774	ENSG00000143933	ENSG00000155096	ENSG00000080824		ENSG00000109472	ENSG00000141522	ENSG00000017797	ENSG00000123416	ENSG00000165280	ENSG00000117394	ENSG00000110321		ENSG00000106484	ENSG00000129757	ENSG00000022840	ENSG00000123416	ENSG00000138758	ENSG00000113648	ENSG00000099622		ENSG00000227615		ENSG00000012660	ENSG00000147257			ENSG00000117984		ENSG00000119669	ENSG00000164346	ENSG00000012779	ENSG00000106538	ENSG00000170027	ENSG00000121691	ENSG00000100243		ENSG00000105438	ENSG00000228947	ENSG00000060138	ENSG00000115461	ENSG00000251562	ENSG00000170835	ENSG00000122566		ENSG00000123131	ENSG00000140682
ENSG00000124194	ENSG00000168542	ENSG00000015479	ENSG00000108848	ENSG00000156642	ENSG00000157827	ENSG00000084090		ENSG00000109861	ENSG00000143320	ENSG00000019582	ENSG00000124422	ENSG00000166598	ENSG00000119335	ENSG00000111640		ENSG00000106723	ENSG00000130522	ENSG00000023228	ENSG00000124766	ENSG00000142864	ENSG00000116209	ENSG00000103769		ENSG00000237077		ENSG00000015479	ENSG00000147454			ENSG00000118137		ENSG00000120075	ENSG00000164548	ENSG00000012822	ENSG00000106723	ENSG00000184007	ENSG00000125810	ENSG00000101335		ENSG00000105655	ENSG00000235297	ENSG00000060982	ENSG00000117984	ENSG00000260032	ENSG00000171766	ENSG00000125691		ENSG00000125835	ENSG00000141232
ENSG00000126934	ENSG00000169184	ENSG00000015676	ENSG00000111678	ENSG00000159164	ENSG00000161203	ENSG00000085224		ENSG00000113810	ENSG00000143546	ENSG00000022840	ENSG00000124766	ENSG00000167978	ENSG00000119396	ENSG00000112308		ENSG00000108561	ENSG00000132963	ENSG00000023445	ENSG00000125356	ENSG00000143153	ENSG00000119396	ENSG00000104904		ENSG00000242814		ENSG00000017427	ENSG00000148180			ENSG00000118271		ENSG00000120438	ENSG00000169439	ENSG00000013364	ENSG00000110492	ENSG00000189403	ENSG00000127603	ENSG00000102144		ENSG00000105887	ENSG00000244734	ENSG00000063046	ENSG00000118418		ENSG00000173402	ENSG00000127022		ENSG00000128692	ENSG00000141753
ENSG00000128573	ENSG00000169744	ENSG00000017260	ENSG00000114115	ENSG00000160007	ENSG00000162706	ENSG00000087086		ENSG00000114115	ENSG00000149806	ENSG00000023191	ENSG00000125356	ENSG00000172053	ENSG00000124466	ENSG00000113140		ENSG00000109099	ENSG00000134419	ENSG00000023516	ENSG00000125534	ENSG00000143815	ENSG00000119888	ENSG00000104964		ENSG00000263272		ENSG00000019582	ENSG00000152082			ENSG00000120885		ENSG00000120802	ENSG00000171603	ENSG00000013441	ENSG00000110958	ENSG00000197249	ENSG00000128595	ENSG00000102760		ENSG00000105894	ENSG00000254895	ENSG00000063177	ENSG00000123349		ENSG00000219073	ENSG00000129538		ENSG00000129757	ENSG00000143420
ENSG00000129235	ENSG00000169855	ENSG00000018236	ENSG00000114631	ENSG00000166598	ENSG00000163539	ENSG00000087258		ENSG00000114942	ENSG00000153993	ENSG00000026508	ENSG00000125534	ENSG00000178695	ENSG00000127863	ENSG00000114353		ENSG00000109132	ENSG00000137880	ENSG00000026508	ENSG00000126267	ENSG00000147140	ENSG00000127324	ENSG00000105323				ENSG00000021852	ENSG00000154723			ENSG00000122566		ENSG00000122705	ENSG00000173598	ENSG00000013588	ENSG00000111669		ENSG00000130066	ENSG00000103769		ENSG00000105968	ENSG00000256428	ENSG00000065000	ENSG00000123416		ENSG00000254647	ENSG00000130255		ENSG00000129824	ENSG00000147684
ENSG00000129682	ENSG00000170345	ENSG00000018625	ENSG00000114784	ENSG00000167614	ENSG00000166503	ENSG00000087274		ENSG00000116774	ENSG00000157933	ENSG00000028528	ENSG00000126247	ENSG00000179010	ENSG00000130066	ENSG00000115053		ENSG00000113575	ENSG00000140682	ENSG00000027697	ENSG00000128245	ENSG00000148700	ENSG00000129538	ENSG00000105568				ENSG00000023228	ENSG00000164104			ENSG00000125691		ENSG00000125835	ENSG00000175040	ENSG00000014216	ENSG00000113558		ENSG00000131051	ENSG00000104904		ENSG00000106263	ENSG00000267059	ENSG00000065150	ENSG00000124422			ENSG00000132475		ENSG00000130383	ENSG00000163453
ENSG00000130255	ENSG00000171532	ENSG00000019505	ENSG00000114942	ENSG00000167978	ENSG00000169554	ENSG00000087460		ENSG00000117632	ENSG00000159674	ENSG00000029363	ENSG00000126267	ENSG00000197746	ENSG00000133639	ENSG00000115414		ENSG00000113810	ENSG00000141232	ENSG00000029363	ENSG00000129235	ENSG00000152795	ENSG00000130066	ENSG00000106682				ENSG00000023330	ENSG00000166441			ENSG00000125730		ENSG00000125944	ENSG00000175745	ENSG00000015171	ENSG00000113810		ENSG00000131171	ENSG00000104964		ENSG00000106723		ENSG00000067082	ENSG00000124766			ENSG00000133112		ENSG00000130508	ENSG00000164405
ENSG00000132688	ENSG00000171843	ENSG00000019582	ENSG00000116852	ENSG00000170759	ENSG00000174437	ENSG00000089220		ENSG00000120742	ENSG00000160014	ENSG00000030582	ENSG00000127920	ENSG00000225733	ENSG00000134287	ENSG00000115461		ENSG00000114251	ENSG00000145494	ENSG00000035862	ENSG00000129965	ENSG00000161203	ENSG00000134028	ENSG00000108518				ENSG00000023839	ENSG00000167468			ENSG00000130203		ENSG00000129824	ENSG00000177666	ENSG00000015479	ENSG00000114115		ENSG00000131471	ENSG00000105323		ENSG00000108561		ENSG00000067167	ENSG00000125356			ENSG00000133639		ENSG00000132780	ENSG00000173272
ENSG00000133134	ENSG00000175183	ENSG00000021300	ENSG00000119669	ENSG00000171130	ENSG00000178662	ENSG00000092051		ENSG00000122565	ENSG00000160948	ENSG00000031698	ENSG00000128422	ENSG00000248527	ENSG00000134762	ENSG00000115884		ENSG00000114861	ENSG00000147123	ENSG00000038274	ENSG00000130255	ENSG00000163430	ENSG00000134287	ENSG00000108654				ENSG00000025423	ENSG00000167815			ENSG00000130208		ENSG00000130208	ENSG00000178573	ENSG00000017260	ENSG00000114861		ENSG00000133392	ENSG00000105701		ENSG00000108774		ENSG00000067225	ENSG00000125534			ENSG00000133872		ENSG00000134248	ENSG00000175084
ENSG00000133142	ENSG00000176165	ENSG00000021645	ENSG00000119866	ENSG00000173575	ENSG00000179456	ENSG00000092964		ENSG00000122691	ENSG00000161939	ENSG00000035403	ENSG00000129538		ENSG00000135046	ENSG00000118816		ENSG00000115875	ENSG00000155366	ENSG00000038382	ENSG00000130600	ENSG00000164754	ENSG00000136156	ENSG00000108821				ENSG00000025796	ENSG00000169877			ENSG00000130600		ENSG00000130255	ENSG00000180354	ENSG00000018408	ENSG00000114942		ENSG00000133639	ENSG00000108518		ENSG00000109099		ENSG00000068697	ENSG00000125995			ENSG00000135404		ENSG00000135334	ENSG00000177666
ENSG00000134248	ENSG00000177519	ENSG00000022355	ENSG00000120438	ENSG00000186310	ENSG00000179915	ENSG00000096384		ENSG00000124172	ENSG00000163209	ENSG00000035862	ENSG00000129965		ENSG00000136235	ENSG00000121774		ENSG00000117318	ENSG00000159069	ENSG00000039068	ENSG00000130635	ENSG00000165280	ENSG00000136240	ENSG00000108953				ENSG00000036473	ENSG00000170180			ENSG00000133112		ENSG00000131116	ENSG00000188375	ENSG00000019169	ENSG00000117318		ENSG00000135218	ENSG00000108654		ENSG00000110958		ENSG00000070081	ENSG00000126247			ENSG00000135506		ENSG00000137100	ENSG00000179820
ENSG00000134419	ENSG00000180828	ENSG00000023171	ENSG00000121774	ENSG00000187189	ENSG00000184613	ENSG00000099194		ENSG00000125995	ENSG00000163453	ENSG00000039068	ENSG00000130255		ENSG00000137497	ENSG00000122566		ENSG00000117632	ENSG00000159166	ENSG00000042445	ENSG00000130726	ENSG00000166913	ENSG00000138449	ENSG00000110958				ENSG00000039068	ENSG00000170296			ENSG00000134824		ENSG00000131747	ENSG00000189129	ENSG00000022840	ENSG00000117632		ENSG00000135862	ENSG00000108821		ENSG00000111642		ENSG00000070614	ENSG00000126267			ENSG00000136156		ENSG00000138398	ENSG00000182351
ENSG00000135334	ENSG00000184486	ENSG00000023287	ENSG00000122565	ENSG00000187957	ENSG00000188191	ENSG00000099622		ENSG00000128595	ENSG00000166165	ENSG00000044115	ENSG00000130600		ENSG00000137699	ENSG00000125691		ENSG00000118526	ENSG00000163501	ENSG00000044115	ENSG00000130770	ENSG00000168036	ENSG00000141367	ENSG00000111640				ENSG00000039537	ENSG00000173272			ENSG00000135404		ENSG00000132780	ENSG00000196739	ENSG00000023191	ENSG00000122565		ENSG00000136156	ENSG00000108848		ENSG00000111678		ENSG00000071082	ENSG00000129235			ENSG00000137818		ENSG00000141002	ENSG00000184752
ENSG00000135506	ENSG00000184897	ENSG00000023516	ENSG00000123349	ENSG00000198300	ENSG00000189403	ENSG00000100201		ENSG00000129235	ENSG00000166226	ENSG00000044574	ENSG00000130635		ENSG00000138448	ENSG00000130726		ENSG00000119383	ENSG00000165215	ENSG00000044574	ENSG00000134590	ENSG00000168385	ENSG00000145824	ENSG00000112308				ENSG00000042445	ENSG00000177556			ENSG00000135744		ENSG00000134419	ENSG00000221869	ENSG00000024422	ENSG00000123349		ENSG00000136352	ENSG00000108946		ENSG00000113648		ENSG00000071537	ENSG00000129757			ENSG00000139644		ENSG00000141552	ENSG00000187498
ENSG00000136930	ENSG00000186732	ENSG00000023734	ENSG00000124766	ENSG00000198911	ENSG00000197694	ENSG00000100320		ENSG00000129824	ENSG00000166337	ENSG00000047410	ENSG00000131711		ENSG00000138760	ENSG00000132475		ENSG00000119669	ENSG00000166333	ENSG00000046604	ENSG00000134825	ENSG00000169813	ENSG00000148180	ENSG00000113140				ENSG00000044115	ENSG00000177600			ENSG00000136872		ENSG00000134825	ENSG00000229415	ENSG00000027697	ENSG00000123416		ENSG00000137693	ENSG00000108953		ENSG00000113810		ENSG00000072778	ENSG00000129824			ENSG00000142192		ENSG00000143774	ENSG00000188186
ENSG00000140836	ENSG00000187122	ENSG00000029363	ENSG00000125356	ENSG00000215105	ENSG00000198910	ENSG00000101210		ENSG00000130508	ENSG00000167642	ENSG00000047849	ENSG00000131747		ENSG00000139433	ENSG00000133110		ENSG00000120438	ENSG00000166337	ENSG00000047315	ENSG00000134871	ENSG00000172053	ENSG00000149418	ENSG00000113558				ENSG00000044574	ENSG00000185559			ENSG00000138207		ENSG00000135916	ENSG00000262902	ENSG00000028528	ENSG00000124172		ENSG00000138760	ENSG00000109332		ENSG00000114125		ENSG00000074370	ENSG00000129965			ENSG00000142534		ENSG00000143815	ENSG00000218014
ENSG00000145494	ENSG00000188070	ENSG00000029725	ENSG00000125462			ENSG00000101745		ENSG00000130656	ENSG00000167792	ENSG00000048707	ENSG00000134363		ENSG00000141367	ENSG00000133112		ENSG00000120896	ENSG00000166825	ENSG00000047410	ENSG00000136938	ENSG00000173473	ENSG00000153113	ENSG00000115053				ENSG00000047457	ENSG00000188229			ENSG00000139644		ENSG00000136930		ENSG00000029363	ENSG00000124766		ENSG00000139329	ENSG00000110092		ENSG00000115414		ENSG00000074410	ENSG00000130203			ENSG00000142541		ENSG00000145494	ENSG00000250610
ENSG00000147684	ENSG00000189367	ENSG00000031698	ENSG00000125534			ENSG00000102226		ENSG00000131143	ENSG00000169469	ENSG00000048828	ENSG00000134419		ENSG00000142949	ENSG00000134333		ENSG00000125995	ENSG00000166920	ENSG00000047849	ENSG00000138080	ENSG00000173812	ENSG00000155850	ENSG00000117289				ENSG00000051108	ENSG00000188536			ENSG00000142534		ENSG00000137285		ENSG00000030582	ENSG00000125356		ENSG00000143416	ENSG00000110321		ENSG00000115738		ENSG00000074695	ENSG00000130635			ENSG00000142676		ENSG00000149294	ENSG00000257764
ENSG00000148516	ENSG00000197451	ENSG00000033627	ENSG00000125691			ENSG00000103769		ENSG00000131171	ENSG00000170515	ENSG00000049239	ENSG00000134590		ENSG00000143420	ENSG00000137409		ENSG00000129824	ENSG00000167468	ENSG00000048707	ENSG00000143774	ENSG00000175130	ENSG00000159176	ENSG00000117984				ENSG00000052795	ENSG00000196236			ENSG00000142676		ENSG00000143815		ENSG00000031081	ENSG00000125534		ENSG00000144224	ENSG00000111640		ENSG00000116001		ENSG00000074800	ENSG00000130726			ENSG00000143761		ENSG00000149948	ENSG00000267059
ENSG00000148737	ENSG00000213390	ENSG00000034713	ENSG00000125971			ENSG00000104435		ENSG00000132780	ENSG00000173272	ENSG00000049618	ENSG00000134871		ENSG00000147065	ENSG00000137818		ENSG00000130203	ENSG00000171223	ENSG00000048828	ENSG00000144426	ENSG00000178695	ENSG00000159388	ENSG00000118816				ENSG00000057593	ENSG00000196565			ENSG00000143416		ENSG00000144381		ENSG00000035403	ENSG00000125995		ENSG00000147676	ENSG00000112308		ENSG00000116774		ENSG00000075415	ENSG00000130770			ENSG00000143870		ENSG00000153914
ENSG00000149313	ENSG00000214338	ENSG00000035862	ENSG00000126214			ENSG00000104904		ENSG00000133026	ENSG00000173660	ENSG00000050405	ENSG00000135404		ENSG00000148180	ENSG00000138071		ENSG00000130508	ENSG00000173272	ENSG00000049759	ENSG00000146731	ENSG00000179010	ENSG00000160180	ENSG00000119335				ENSG00000057608	ENSG00000196861			ENSG00000144381		ENSG00000145192		ENSG00000035862	ENSG00000126267		ENSG00000149564	ENSG00000113140		ENSG00000117318		ENSG00000075624	ENSG00000131143			ENSG00000144713		ENSG00000153993
ENSG00000149806	ENSG00000221866	ENSG00000040933	ENSG00000126267			ENSG00000104964		ENSG00000134853	ENSG00000178934	ENSG00000053254	ENSG00000136240		ENSG00000149187	ENSG00000139644		ENSG00000131116	ENSG00000173402	ENSG00000049860	ENSG00000149187	ENSG00000182670	ENSG00000160789	ENSG00000122566				ENSG00000058262	ENSG00000197111			ENSG00000145192		ENSG00000146701		ENSG00000038945	ENSG00000129235		ENSG00000151914	ENSG00000114353		ENSG00000117632		ENSG00000076356	ENSG00000134419			ENSG00000149273		ENSG00000158164
ENSG00000149926	ENSG00000227615	ENSG00000044115	ENSG00000126950			ENSG00000105270		ENSG00000135916	ENSG00000178988	ENSG00000054118	ENSG00000136938		ENSG00000149925	ENSG00000142156		ENSG00000131711	ENSG00000175203	ENSG00000050405	ENSG00000149257	ENSG00000186298	ENSG00000162545	ENSG00000122786				ENSG00000060566	ENSG00000197958			ENSG00000149273		ENSG00000147684		ENSG00000039068	ENSG00000129965		ENSG00000152527	ENSG00000115053		ENSG00000118971		ENSG00000077684	ENSG00000134825			ENSG00000149925		ENSG00000158966
ENSG00000156587	ENSG00000233639	ENSG00000044574	ENSG00000127152			ENSG00000105290		ENSG00000137285	ENSG00000180921	ENSG00000054654	ENSG00000138758		ENSG00000153113	ENSG00000142173		ENSG00000131747	ENSG00000176340	ENSG00000051108	ENSG00000149806	ENSG00000187109	ENSG00000163586	ENSG00000124422				ENSG00000060971	ENSG00000198417			ENSG00000151655		ENSG00000149806		ENSG00000044115	ENSG00000130600		ENSG00000153147	ENSG00000115306		ENSG00000119335		ENSG00000077782	ENSG00000134871			ENSG00000152234		ENSG00000159217
ENSG00000158164	ENSG00000245910	ENSG00000046653	ENSG00000127616			ENSG00000105568		ENSG00000138069	ENSG00000183087	ENSG00000055609	ENSG00000139329		ENSG00000160789	ENSG00000142192		ENSG00000132424	ENSG00000177106	ENSG00000052795	ENSG00000152082	ENSG00000189403	ENSG00000166145	ENSG00000125691				ENSG00000062282	ENSG00000198744			ENSG00000152234		ENSG00000149948		ENSG00000044574	ENSG00000130635		ENSG00000153395	ENSG00000115414		ENSG00000119669		ENSG00000077942	ENSG00000136238			ENSG00000152518		ENSG00000160201
ENSG00000158966	ENSG00000249936	ENSG00000047249	ENSG00000127914			ENSG00000105649		ENSG00000138080	ENSG00000183291	ENSG00000055917	ENSG00000141753		ENSG00000161547	ENSG00000142534		ENSG00000132646	ENSG00000177666	ENSG00000053254	ENSG00000154723		ENSG00000167183	ENSG00000125868				ENSG00000063046	ENSG00000198865			ENSG00000154518		ENSG00000155760		ENSG00000047410	ENSG00000130726		ENSG00000156076	ENSG00000115461		ENSG00000120438		ENSG00000078369	ENSG00000136240			ENSG00000156976		ENSG00000164104
ENSG00000159069	ENSG00000255330	ENSG00000048707	ENSG00000129824			ENSG00000105701		ENSG00000140391	ENSG00000185883	ENSG00000057608	ENSG00000143621		ENSG00000163191	ENSG00000142541		ENSG00000132780	ENSG00000177984	ENSG00000054118	ENSG00000159335		ENSG00000167642	ENSG00000126247				ENSG00000065534	ENSG00000204196			ENSG00000156096		ENSG00000158874		ENSG00000047644	ENSG00000130770		ENSG00000164111	ENSG00000115677		ENSG00000120802		ENSG00000079277	ENSG00000137409			ENSG00000158516		ENSG00000166226
ENSG00000160201	ENSG00000262902	ENSG00000048991	ENSG00000129951			ENSG00000105887		ENSG00000140416	ENSG00000186010	ENSG00000058063	ENSG00000143742		ENSG00000164754	ENSG00000142676		ENSG00000133026	ENSG00000178951	ENSG00000054654	ENSG00000159692		ENSG00000171603	ENSG00000127022				ENSG00000065809	ENSG00000206172			ENSG00000156976		ENSG00000160201		ENSG00000047849	ENSG00000131143		ENSG00000164442	ENSG00000117984		ENSG00000121774		ENSG00000079308	ENSG00000137731			ENSG00000164266		ENSG00000166337
ENSG00000161939		ENSG00000049759	ENSG00000130726			ENSG00000105894		ENSG00000141543	ENSG00000187244	ENSG00000058668	ENSG00000144381		ENSG00000165272	ENSG00000143761		ENSG00000134138	ENSG00000178980	ENSG00000054793	ENSG00000160201		ENSG00000171747	ENSG00000131143				ENSG00000066813	ENSG00000206177			ENSG00000158874		ENSG00000161547		ENSG00000047936	ENSG00000131477		ENSG00000166347	ENSG00000118816		ENSG00000122565		ENSG00000080493	ENSG00000140391			ENSG00000164692		ENSG00000166426
ENSG00000162032		ENSG00000050165	ENSG00000131116			ENSG00000106723		ENSG00000143870	ENSG00000188186	ENSG00000058673	ENSG00000144426		ENSG00000167526	ENSG00000144028		ENSG00000134363	ENSG00000178982	ENSG00000055208	ENSG00000160888		ENSG00000183283	ENSG00000131981				ENSG00000067082	ENSG00000213293			ENSG00000161944		ENSG00000162521		ENSG00000048540	ENSG00000134590		ENSG00000166482	ENSG00000120738		ENSG00000122786		ENSG00000083845	ENSG00000142156			ENSG00000166598		ENSG00000166508
ENSG00000162738		ENSG00000050748	ENSG00000131143			ENSG00000108175		ENSG00000144857	ENSG00000188486	ENSG00000060138	ENSG00000144749		ENSG00000169813	ENSG00000144713		ENSG00000135334	ENSG00000182472	ENSG00000055609	ENSG00000160948		ENSG00000184012	ENSG00000132475				ENSG00000067167	ENSG00000213613			ENSG00000163586		ENSG00000163586		ENSG00000048740	ENSG00000136938		ENSG00000168264	ENSG00000121068		ENSG00000124172		ENSG00000084234	ENSG00000143621			ENSG00000166710		ENSG00000166803
ENSG00000164093		ENSG00000052802	ENSG00000134138			ENSG00000108654		ENSG00000145817	ENSG00000197956	ENSG00000060237	ENSG00000146731		ENSG00000170759	ENSG00000145824		ENSG00000136930	ENSG00000183978	ENSG00000055917	ENSG00000163453		ENSG00000189143	ENSG00000133112				ENSG00000067704	ENSG00000213934			ENSG00000163631		ENSG00000164104		ENSG00000048828	ENSG00000138080		ENSG00000168484	ENSG00000121774		ENSG00000124795		ENSG00000084754	ENSG00000143742			ENSG00000167526		ENSG00000168214
ENSG00000166337		ENSG00000054356	ENSG00000134590			ENSG00000108953		ENSG00000147257	ENSG00000204103	ENSG00000061676	ENSG00000147649		ENSG00000171603	ENSG00000147862		ENSG00000137100	ENSG00000184110	ENSG00000057294	ENSG00000166441		ENSG00000197249	ENSG00000133872				ENSG00000068697	ENSG00000214548			ENSG00000164733		ENSG00000164405		ENSG00000049130	ENSG00000142541		ENSG00000168878	ENSG00000122566		ENSG00000125398		ENSG00000086619	ENSG00000144426			ENSG00000167658		ENSG00000174886
ENSG00000167100		ENSG00000054523	ENSG00000137285			ENSG00000109472		ENSG00000149948	ENSG00000213988	ENSG00000062282	ENSG00000149257		ENSG00000181222	ENSG00000149273		ENSG00000137273	ENSG00000187017	ENSG00000057608	ENSG00000167244		ENSG00000197956	ENSG00000134333				ENSG00000069275	ENSG00000214921			ENSG00000166035		ENSG00000166165		ENSG00000049245	ENSG00000143621		ENSG00000171885	ENSG00000122786		ENSG00000125944		ENSG00000086758	ENSG00000147684			ENSG00000168542		ENSG00000175130
ENSG00000167792		ENSG00000054965	ENSG00000137818			ENSG00000110076		ENSG00000152580	ENSG00000214078	ENSG00000063046	ENSG00000152082		ENSG00000181458	ENSG00000152234		ENSG00000138398	ENSG00000187498	ENSG00000057704	ENSG00000167552		ENSG00000204525	ENSG00000135404				ENSG00000069431	ENSG00000216676			ENSG00000166710		ENSG00000166226		ENSG00000049759	ENSG00000143742		ENSG00000172037	ENSG00000124422		ENSG00000125968		ENSG00000089157	ENSG00000149257			ENSG00000169714		ENSG00000175203
ENSG00000169253		ENSG00000055163	ENSG00000140557			ENSG00000110321		ENSG00000155366	ENSG00000224411	ENSG00000063177	ENSG00000154518		ENSG00000184640	ENSG00000152518		ENSG00000140937	ENSG00000188186	ENSG00000058063	ENSG00000169253		ENSG00000229807	ENSG00000135506				ENSG00000069535	ENSG00000221983			ENSG00000167244		ENSG00000166337		ENSG00000050165	ENSG00000143870		ENSG00000172889	ENSG00000125691		ENSG00000127483		ENSG00000089597	ENSG00000152082			ENSG00000170345		ENSG00000176788
ENSG00000170899		ENSG00000055917	ENSG00000142534			ENSG00000110958		ENSG00000155760	ENSG00000224864	ENSG00000063660	ENSG00000154723		ENSG00000186081	ENSG00000152661		ENSG00000141522	ENSG00000196683	ENSG00000058262	ENSG00000170296		ENSG00000250722	ENSG00000135916				ENSG00000070756	ENSG00000224411			ENSG00000167658		ENSG00000166508		ENSG00000050405	ENSG00000144426		ENSG00000176907	ENSG00000125868		ENSG00000128245		ENSG00000090621	ENSG00000154518			ENSG00000174748		ENSG00000176890
ENSG00000172053		ENSG00000056097	ENSG00000142541			ENSG00000111640		ENSG00000157827	ENSG00000235297	ENSG00000065135	ENSG00000155130		ENSG00000186395	ENSG00000153187		ENSG00000145817	ENSG00000197912	ENSG00000058668	ENSG00000170515			ENSG00000136238				ENSG00000071082	ENSG00000224916			ENSG00000167711		ENSG00000166803		ENSG00000051108	ENSG00000144713		ENSG00000178695	ENSG00000126247		ENSG00000128567		ENSG00000090861	ENSG00000154723			ENSG00000177600		ENSG00000177410
ENSG00000172201		ENSG00000058091	ENSG00000142676			ENSG00000111674		ENSG00000158747	ENSG00000250610	ENSG00000065150	ENSG00000159335		ENSG00000213639	ENSG00000154856		ENSG00000147257	ENSG00000198417	ENSG00000058673	ENSG00000173660			ENSG00000137818				ENSG00000071537	ENSG00000234906			ENSG00000169136		ENSG00000167792		ENSG00000052802	ENSG00000146731		ENSG00000179776	ENSG00000127022		ENSG00000128595		ENSG00000090863	ENSG00000155130			ENSG00000177606		ENSG00000177556
ENSG00000173660		ENSG00000058404	ENSG00000143324			ENSG00000112245		ENSG00000160201	ENSG00000256428	ENSG00000065357	ENSG00000159692			ENSG00000156976		ENSG00000147684	ENSG00000198502	ENSG00000059573	ENSG00000177556			ENSG00000138071				ENSG00000072042	ENSG00000237913			ENSG00000169903		ENSG00000169253		ENSG00000053747	ENSG00000147123		ENSG00000179820	ENSG00000127483		ENSG00000130508		ENSG00000092621	ENSG00000155366			ENSG00000180879		ENSG00000178585
ENSG00000174721		ENSG00000058668	ENSG00000143621			ENSG00000112290		ENSG00000160932	ENSG00000257103	ENSG00000065361	ENSG00000166147			ENSG00000163430		ENSG00000149948	ENSG00000198865	ENSG00000059728	ENSG00000177733			ENSG00000138760				ENSG00000072210	ENSG00000240801			ENSG00000171557		ENSG00000169877		ENSG00000054118	ENSG00000147257		ENSG00000183255	ENSG00000129538		ENSG00000131171		ENSG00000092820	ENSG00000159335			ENSG00000182899		ENSG00000180581
ENSG00000175745		ENSG00000059758	ENSG00000144381			ENSG00000112308		ENSG00000162591	ENSG00000258674	ENSG00000065526	ENSG00000166441			ENSG00000163468		ENSG00000154380	ENSG00000198959	ENSG00000060237	ENSG00000178988			ENSG00000139644				ENSG00000072364	ENSG00000241836			ENSG00000171560		ENSG00000170515		ENSG00000055917	ENSG00000147862		ENSG00000187244	ENSG00000132475		ENSG00000131477		ENSG00000095139	ENSG00000160948			ENSG00000184009		ENSG00000181350
ENSG00000175826		ENSG00000059915	ENSG00000144426			ENSG00000113558		ENSG00000164111	ENSG00000260272	ENSG00000065613	ENSG00000166681			ENSG00000164692		ENSG00000162521	ENSG00000214022	ENSG00000061676	ENSG00000180879			ENSG00000140391				ENSG00000073060	ENSG00000242265			ENSG00000171564		ENSG00000173272		ENSG00000057608	ENSG00000149187		ENSG00000196616	ENSG00000133112		ENSG00000131711		ENSG00000095203	ENSG00000163453			ENSG00000185624		ENSG00000181449
ENSG00000177556		ENSG00000060237	ENSG00000144713			ENSG00000113657		ENSG00000166426		ENSG00000065618	ENSG00000167004			ENSG00000166710		ENSG00000164104	ENSG00000214253	ENSG00000062716	ENSG00000181350			ENSG00000140416				ENSG00000073578	ENSG00000244734			ENSG00000171759		ENSG00000173473		ENSG00000058262	ENSG00000149257		ENSG00000197747	ENSG00000133872		ENSG00000131747		ENSG00000096060	ENSG00000163468			ENSG00000185650		ENSG00000182196
ENSG00000178498		ENSG00000061676	ENSG00000146701			ENSG00000114353		ENSG00000169504		ENSG00000066084	ENSG00000167244			ENSG00000166913		ENSG00000164125	ENSG00000215021	ENSG00000063046	ENSG00000181524			ENSG00000142156				ENSG00000073712	ENSG00000247627			ENSG00000171766		ENSG00000173660		ENSG00000058668	ENSG00000152082		ENSG00000213639	ENSG00000134871		ENSG00000132780		ENSG00000096696	ENSG00000166441			ENSG00000196531		ENSG00000185222
ENSG00000179364		ENSG00000061918	ENSG00000146731			ENSG00000115355		ENSG00000170027		ENSG00000066322	ENSG00000167468			ENSG00000167658		ENSG00000164346	ENSG00000218014	ENSG00000063177	ENSG00000185787			ENSG00000142192				ENSG00000073849	ENSG00000249192			ENSG00000175899		ENSG00000175130		ENSG00000060237	ENSG00000154518		ENSG00000225733	ENSG00000135404		ENSG00000133110		ENSG00000099875	ENSG00000166681			ENSG00000197746		ENSG00000185630
ENSG00000180581		ENSG00000063180	ENSG00000149187			ENSG00000117632		ENSG00000176340		ENSG00000067082	ENSG00000167552			ENSG00000168385		ENSG00000165655	ENSG00000233041	ENSG00000064270	ENSG00000185883			ENSG00000142534				ENSG00000073921	ENSG00000253506			ENSG00000182899		ENSG00000176619		ENSG00000061273	ENSG00000154723		ENSG00000229807	ENSG00000135506		ENSG00000134590		ENSG00000100129	ENSG00000167004			ENSG00000197756		ENSG00000188486
ENSG00000181449		ENSG00000064726	ENSG00000149273			ENSG00000118816		ENSG00000176619		ENSG00000067141	ENSG00000168374			ENSG00000168542		ENSG00000166226	ENSG00000237913	ENSG00000064601	ENSG00000186010			ENSG00000142541				ENSG00000074695	ENSG00000255245			ENSG00000185624		ENSG00000176890		ENSG00000061676	ENSG00000155130		ENSG00000240583	ENSG00000136238		ENSG00000134853		ENSG00000100234	ENSG00000167244			ENSG00000198668		ENSG00000196405
ENSG00000184678		ENSG00000064787	ENSG00000149639			ENSG00000119335		ENSG00000177508		ENSG00000067225	ENSG00000169253			ENSG00000169714		ENSG00000166426	ENSG00000240972	ENSG00000064787	ENSG00000188536			ENSG00000142676				ENSG00000074696	ENSG00000255604			ENSG00000196177		ENSG00000177556		ENSG00000063046	ENSG00000155366			ENSG00000136240		ENSG00000135916		ENSG00000100258	ENSG00000167468			ENSG00000204628		ENSG00000211450
ENSG00000184752		ENSG00000065150	ENSG00000152082			ENSG00000119396		ENSG00000178982		ENSG00000068305	ENSG00000169564			ENSG00000170004		ENSG00000166681	ENSG00000243955	ENSG00000065150	ENSG00000196236			ENSG00000143621				ENSG00000074800	ENSG00000256545			ENSG00000196531		ENSG00000178980		ENSG00000063177	ENSG00000159335			ENSG00000137076		ENSG00000136938		ENSG00000100266	ENSG00000167552			ENSG00000214548		ENSG00000213931
ENSG00000185551		ENSG00000065154	ENSG00000154518			ENSG00000122566		ENSG00000179222		ENSG00000068697	ENSG00000170296			ENSG00000171346		ENSG00000166803	ENSG00000244734	ENSG00000065154	ENSG00000196565			ENSG00000143742				ENSG00000075234	ENSG00000262526			ENSG00000197249		ENSG00000180581		ENSG00000064042	ENSG00000159692			ENSG00000137409		ENSG00000137285		ENSG00000100316	ENSG00000167642			ENSG00000221983		ENSG00000213934
ENSG00000186010		ENSG00000065534	ENSG00000154545			ENSG00000123416		ENSG00000180879		ENSG00000068793	ENSG00000170345			ENSG00000173473		ENSG00000168214	ENSG00000249192	ENSG00000065361	ENSG00000196628			ENSG00000143761				ENSG00000075239				ENSG00000197756		ENSG00000182054		ENSG00000064666	ENSG00000163468			ENSG00000137818		ENSG00000137573		ENSG00000100345	ENSG00000168214			ENSG00000225630		ENSG00000237077
ENSG00000187243		ENSG00000065559	ENSG00000154608			ENSG00000124422		ENSG00000181350		ENSG00000069329	ENSG00000170561			ENSG00000173801		ENSG00000168802	ENSG00000262902	ENSG00000065526	ENSG00000196861			ENSG00000143870				ENSG00000075415				ENSG00000204628		ENSG00000182481		ENSG00000064989	ENSG00000165655			ENSG00000138071		ENSG00000138069		ENSG00000100353	ENSG00000169253			ENSG00000227615		ENSG00000245910
ENSG00000188229		ENSG00000066032	ENSG00000154723			ENSG00000126247		ENSG00000182481		ENSG00000069667	ENSG00000175061			ENSG00000174748		ENSG00000169564		ENSG00000065613	ENSG00000197111			ENSG00000144028				ENSG00000075624				ENSG00000225630		ENSG00000184752		ENSG00000065054	ENSG00000166441			ENSG00000139644		ENSG00000138071		ENSG00000100473	ENSG00000170296			ENSG00000232573		ENSG00000250742
ENSG00000198642		ENSG00000066084	ENSG00000157851			ENSG00000126351		ENSG00000196405		ENSG00000069849	ENSG00000176788			ENSG00000178980		ENSG00000171557		ENSG00000065618	ENSG00000197958			ENSG00000144381				ENSG00000075785				ENSG00000228278		ENSG00000185630		ENSG00000065613	ENSG00000166681			ENSG00000140391		ENSG00000138080		ENSG00000100664	ENSG00000172053			ENSG00000248527		ENSG00000254732
ENSG00000205336		ENSG00000066248	ENSG00000158321			ENSG00000127022		ENSG00000197321		ENSG00000070159	ENSG00000177556			ENSG00000182670		ENSG00000171564		ENSG00000065978	ENSG00000198744			ENSG00000144713				ENSG00000076555				ENSG00000229314		ENSG00000186010		ENSG00000065809	ENSG00000167244			ENSG00000140416		ENSG00000138758		ENSG00000100979	ENSG00000175061					ENSG00000256028
ENSG00000213931		ENSG00000067057	ENSG00000159335			ENSG00000127483		ENSG00000206178		ENSG00000070214	ENSG00000177600			ENSG00000182899		ENSG00000176619		ENSG00000066777	ENSG00000204196			ENSG00000146701				ENSG00000076770				ENSG00000232573		ENSG00000186298		ENSG00000065978	ENSG00000167468			ENSG00000141367		ENSG00000140416		ENSG00000101294	ENSG00000176340					ENSG00000259316
ENSG00000214253		ENSG00000067141	ENSG00000159692			ENSG00000127603		ENSG00000213931		ENSG00000070413	ENSG00000177606			ENSG00000184009		ENSG00000176788		ENSG00000067082	ENSG00000206172			ENSG00000147649				ENSG00000077147				ENSG00000251562		ENSG00000188486		ENSG00000066027	ENSG00000167642			ENSG00000141753		ENSG00000141753		ENSG00000102317	ENSG00000177556					ENSG00000267740
ENSG00000214548		ENSG00000067225	ENSG00000160948			ENSG00000128245		ENSG00000237077		ENSG00000070614	ENSG00000177733			ENSG00000185624		ENSG00000176890		ENSG00000067141	ENSG00000213293			ENSG00000149273				ENSG00000078369						ENSG00000204262		ENSG00000067082	ENSG00000169564			ENSG00000142156		ENSG00000144381		ENSG00000102531	ENSG00000177733
ENSG00000235297		ENSG00000067798	ENSG00000162374			ENSG00000130294		ENSG00000242265		ENSG00000070770	ENSG00000180447			ENSG00000185650		ENSG00000177410		ENSG00000067225	ENSG00000213613			ENSG00000149591				ENSG00000078747						ENSG00000205730		ENSG00000067167	ENSG00000170296			ENSG00000142192		ENSG00000145817		ENSG00000103375	ENSG00000178980
ENSG00000240972		ENSG00000068078	ENSG00000163468			ENSG00000130723		ENSG00000249192		ENSG00000070831	ENSG00000181524			ENSG00000187109		ENSG00000179820		ENSG00000067704	ENSG00000213934			ENSG00000149925				ENSG00000079246						ENSG00000213931		ENSG00000067225	ENSG00000171303			ENSG00000142534		ENSG00000146731		ENSG00000103942	ENSG00000178982
ENSG00000249192		ENSG00000068305	ENSG00000166226			ENSG00000131711		ENSG00000249936		ENSG00000071967	ENSG00000182871			ENSG00000188229		ENSG00000180447		ENSG00000068697	ENSG00000213977			ENSG00000152234				ENSG00000079332						ENSG00000213977		ENSG00000068366	ENSG00000172053			ENSG00000142676		ENSG00000149948		ENSG00000104408	ENSG00000179010
ENSG00000258674		ENSG00000068366	ENSG00000166441			ENSG00000132475		ENSG00000254999		ENSG00000072210	ENSG00000184007			ENSG00000196531		ENSG00000180581		ENSG00000068793	ENSG00000213988			ENSG00000152518				ENSG00000079557						ENSG00000213988		ENSG00000068697	ENSG00000175061			ENSG00000143761		ENSG00000155760		ENSG00000104529	ENSG00000181350
		ENSG00000069329	ENSG00000167468			ENSG00000132872		ENSG00000263272		ENSG00000072364	ENSG00000185787			ENSG00000196924		ENSG00000181222		ENSG00000069329	ENSG00000216676			ENSG00000153187				ENSG00000079739						ENSG00000224411		ENSG00000068793	ENSG00000176340			ENSG00000144028		ENSG00000159692		ENSG00000104635	ENSG00000181524
		ENSG00000069424	ENSG00000168772			ENSG00000133169				ENSG00000072501	ENSG00000187498			ENSG00000197111		ENSG00000182481		ENSG00000069849	ENSG00000220205			ENSG00000154518				ENSG00000080503						ENSG00000224864		ENSG00000069122	ENSG00000177733			ENSG00000147065		ENSG00000160014		ENSG00000104760	ENSG00000184007
		ENSG00000069535	ENSG00000169564			ENSG00000133318				ENSG00000072778	ENSG00000188536			ENSG00000197756		ENSG00000184924		ENSG00000070019	ENSG00000221983			ENSG00000155130				ENSG00000080618						ENSG00000228474		ENSG00000070614	ENSG00000178982			ENSG00000147649		ENSG00000160201		ENSG00000104852	ENSG00000184110
		ENSG00000069712	ENSG00000169925			ENSG00000133872				ENSG00000073282	ENSG00000196236			ENSG00000198668		ENSG00000185222		ENSG00000070214	ENSG00000224411			ENSG00000156642				ENSG00000080910						ENSG00000235297		ENSG00000070831	ENSG00000179091			ENSG00000148700		ENSG00000160932		ENSG00000105372	ENSG00000185559
		ENSG00000069956	ENSG00000170296			ENSG00000134313				ENSG00000073921	ENSG00000196565			ENSG00000204628		ENSG00000185551		ENSG00000070413	ENSG00000224864			ENSG00000156976				ENSG00000082438						ENSG00000237913		ENSG00000071242	ENSG00000181350			ENSG00000149273		ENSG00000161203		ENSG00000105373	ENSG00000185787
		ENSG00000070087	ENSG00000171533			ENSG00000136193				ENSG00000074181	ENSG00000196628			ENSG00000225630		ENSG00000185630		ENSG00000070526	ENSG00000225630			ENSG00000160014				ENSG00000082641						ENSG00000240801		ENSG00000071537	ENSG00000181524			ENSG00000149591		ENSG00000162521		ENSG00000106070	ENSG00000185883
		ENSG00000070214	ENSG00000175061			ENSG00000136238				ENSG00000074410	ENSG00000196861			ENSG00000227615		ENSG00000188486		ENSG00000070831	ENSG00000227615			ENSG00000163017				ENSG00000083807						ENSG00000240972		ENSG00000071967	ENSG00000182670			ENSG00000152234		ENSG00000163359		ENSG00000106366	ENSG00000186010
		ENSG00000070614	ENSG00000175203			ENSG00000136854				ENSG00000074800	ENSG00000197747			ENSG00000232573		ENSG00000196923		ENSG00000070961	ENSG00000228474			ENSG00000163468				ENSG00000084110						ENSG00000242485		ENSG00000072210	ENSG00000184110			ENSG00000152518		ENSG00000163430		ENSG00000107223	ENSG00000188229
		ENSG00000070756	ENSG00000176340			ENSG00000137409				ENSG00000075151	ENSG00000197958			ENSG00000251562		ENSG00000204262		ENSG00000071073	ENSG00000233125			ENSG00000164692				ENSG00000084234						ENSG00000256428		ENSG00000072274	ENSG00000185551			ENSG00000152795		ENSG00000164104		ENSG00000107372	ENSG00000188536
		ENSG00000070808	ENSG00000176887			ENSG00000138071				ENSG00000075275	ENSG00000198744			ENSG00000260032		ENSG00000204956		ENSG00000071082	ENSG00000235297			ENSG00000164733				ENSG00000084754						ENSG00000257511		ENSG00000072778	ENSG00000185787			ENSG00000153187		ENSG00000164125		ENSG00000107562	ENSG00000196236
		ENSG00000070831	ENSG00000177600			ENSG00000138760				ENSG00000075415	ENSG00000204196					ENSG00000213931		ENSG00000071203	ENSG00000237077			ENSG00000166165				ENSG00000085063						ENSG00000257950		ENSG00000073712	ENSG00000185883			ENSG00000156976		ENSG00000164258		ENSG00000107581	ENSG00000196565
		ENSG00000070961	ENSG00000177733			ENSG00000139970				ENSG00000075426	ENSG00000204262					ENSG00000233276		ENSG00000071537	ENSG00000240801			ENSG00000166598				ENSG00000086061						ENSG00000258674		ENSG00000073921	ENSG00000188536			ENSG00000159176		ENSG00000164754		ENSG00000108107	ENSG00000196861
		ENSG00000071537	ENSG00000178531			ENSG00000140391				ENSG00000075568	ENSG00000204956					ENSG00000240184		ENSG00000071967	ENSG00000241836			ENSG00000166710				ENSG00000086062						ENSG00000259316		ENSG00000074181	ENSG00000196236			ENSG00000159713		ENSG00000165280		ENSG00000108298	ENSG00000197111
		ENSG00000071553	ENSG00000178982			ENSG00000142192				ENSG00000075624	ENSG00000206172					ENSG00000240764		ENSG00000072274	ENSG00000242814			ENSG00000167004				ENSG00000086598						ENSG00000263272		ENSG00000074416	ENSG00000196405			ENSG00000160948		ENSG00000165655		ENSG00000109084	ENSG00000197249
		ENSG00000072071	ENSG00000178988			ENSG00000143742				ENSG00000075785	ENSG00000213293					ENSG00000242419		ENSG00000072364	ENSG00000247627			ENSG00000167526				ENSG00000088812								ENSG00000074527	ENSG00000196565			ENSG00000163359		ENSG00000166165		ENSG00000109475	ENSG00000197958
		ENSG00000072364	ENSG00000181350			ENSG00000143761				ENSG00000076108	ENSG00000213613					ENSG00000242485		ENSG00000072501	ENSG00000249936			ENSG00000167658				ENSG00000088926								ENSG00000074695	ENSG00000196683			ENSG00000163430		ENSG00000166226		ENSG00000109971	ENSG00000198744
		ENSG00000072803	ENSG00000181524			ENSG00000144028				ENSG00000077235	ENSG00000213934					ENSG00000245910		ENSG00000072778	ENSG00000250610			ENSG00000168264				ENSG00000089248								ENSG00000074800	ENSG00000196861			ENSG00000163453		ENSG00000166426		ENSG00000110092	ENSG00000204196
		ENSG00000072832	ENSG00000182768			ENSG00000145284				ENSG00000078114	ENSG00000213977					ENSG00000253159		ENSG00000073350	ENSG00000253506			ENSG00000168374				ENSG00000089597								ENSG00000075415	ENSG00000197111			ENSG00000164692		ENSG00000166913		ENSG00000110700	ENSG00000206172
		ENSG00000073464	ENSG00000182809			ENSG00000148798				ENSG00000078304	ENSG00000214548					ENSG00000253305		ENSG00000073578	ENSG00000255302			ENSG00000168542				ENSG00000090060								ENSG00000075624	ENSG00000197958			ENSG00000166598		ENSG00000168264		ENSG00000110719	ENSG00000213293
		ENSG00000073921	ENSG00000182899			ENSG00000149294				ENSG00000078369	ENSG00000216676					ENSG00000253485		ENSG00000073849	ENSG00000256428			ENSG00000169714				ENSG00000090512								ENSG00000075785	ENSG00000198467			ENSG00000166710		ENSG00000168374		ENSG00000110917	ENSG00000213613
		ENSG00000073969	ENSG00000184110			ENSG00000150625				ENSG00000078618	ENSG00000218014					ENSG00000253537		ENSG00000073921	ENSG00000257950			ENSG00000170027				ENSG00000091317								ENSG00000076108	ENSG00000198744			ENSG00000166913		ENSG00000169564		ENSG00000110955	ENSG00000213934
		ENSG00000074211	ENSG00000185883			ENSG00000152234				ENSG00000078674	ENSG00000221983					ENSG00000253731		ENSG00000074410	ENSG00000258674			ENSG00000170345				ENSG00000091483								ENSG00000076356	ENSG00000204196			ENSG00000167004		ENSG00000170027		ENSG00000111716	ENSG00000213988
		ENSG00000074317	ENSG00000188322			ENSG00000152795				ENSG00000079805	ENSG00000228474					ENSG00000253767		ENSG00000074416	ENSG00000260272			ENSG00000170759				ENSG00000091527								ENSG00000076706	ENSG00000206172			ENSG00000167552		ENSG00000170515		ENSG00000111897	ENSG00000214253
		ENSG00000074416	ENSG00000188536			ENSG00000153187				ENSG00000080166	ENSG00000237913					ENSG00000253846		ENSG00000074695	ENSG00000262526			ENSG00000174748				ENSG00000092148								ENSG00000076928	ENSG00000213293			ENSG00000167658		ENSG00000173272		ENSG00000112096	ENSG00000216676
		ENSG00000074590	ENSG00000189159			ENSG00000154277				ENSG00000080503	ENSG00000240184					ENSG00000253873		ENSG00000074755				ENSG00000175061				ENSG00000092621								ENSG00000077147	ENSG00000213613			ENSG00000167978		ENSG00000173473		ENSG00000112245	ENSG00000224864
		ENSG00000074696	ENSG00000196236			ENSG00000154917				ENSG00000080603	ENSG00000240764					ENSG00000253910		ENSG00000074800				ENSG00000177600				ENSG00000095139								ENSG00000077942	ENSG00000213934			ENSG00000168385		ENSG00000177410		ENSG00000112306	ENSG00000237077
		ENSG00000074800	ENSG00000196361			ENSG00000155130				ENSG00000082641	ENSG00000240801					ENSG00000253953		ENSG00000075142				ENSG00000177606				ENSG00000095203								ENSG00000078081	ENSG00000214253			ENSG00000168542		ENSG00000179091		ENSG00000112697	ENSG00000237913
		ENSG00000075142	ENSG00000196405			ENSG00000156976				ENSG00000082898	ENSG00000241836					ENSG00000254122		ENSG00000075223				ENSG00000182899				ENSG00000096060								ENSG00000078114	ENSG00000216676			ENSG00000169504		ENSG00000179222		ENSG00000112715	ENSG00000240801
		ENSG00000075151	ENSG00000196565			ENSG00000160014				ENSG00000083845	ENSG00000242419					ENSG00000254221		ENSG00000075415				ENSG00000184007				ENSG00000096696								ENSG00000078369	ENSG00000221983			ENSG00000169714		ENSG00000180447		ENSG00000112936	ENSG00000241836
		ENSG00000075340	ENSG00000196861			ENSG00000162545				ENSG00000083857	ENSG00000242814					ENSG00000254245		ENSG00000075426				ENSG00000184009				ENSG00000099250								ENSG00000078674	ENSG00000225630			ENSG00000170004		ENSG00000182481		ENSG00000112977	ENSG00000242814
		ENSG00000075415	ENSG00000197111			ENSG00000164754				ENSG00000084110	ENSG00000244734					ENSG00000257511		ENSG00000075539				ENSG00000185624				ENSG00000100003								ENSG00000079308	ENSG00000227615			ENSG00000170345		ENSG00000182871		ENSG00000113013	ENSG00000247627
		ENSG00000075624	ENSG00000197958			ENSG00000166165				ENSG00000084234	ENSG00000247627					ENSG00000259316		ENSG00000075568				ENSG00000185650				ENSG00000100024								ENSG00000079459	ENSG00000233125			ENSG00000174748		ENSG00000183255		ENSG00000114120	ENSG00000249192
		ENSG00000075711	ENSG00000198744			ENSG00000166681				ENSG00000084636	ENSG00000253159					ENSG00000261934		ENSG00000075624				ENSG00000188229				ENSG00000100129								ENSG00000079805	ENSG00000237077			ENSG00000175899		ENSG00000185070		ENSG00000114850	ENSG00000250610
		ENSG00000075785	ENSG00000204196			ENSG00000166848				ENSG00000084733	ENSG00000253305					ENSG00000262209		ENSG00000075711				ENSG00000196531				ENSG00000100201								ENSG00000079819	ENSG00000241836			ENSG00000177600		ENSG00000185222		ENSG00000114867	ENSG00000253506
		ENSG00000075945	ENSG00000204628			ENSG00000166913				ENSG00000084754	ENSG00000253485					ENSG00000262576		ENSG00000075785				ENSG00000196924				ENSG00000100234								ENSG00000080503	ENSG00000242814			ENSG00000177606		ENSG00000185551		ENSG00000115306
		ENSG00000076864	ENSG00000204956			ENSG00000166974				ENSG00000085063	ENSG00000253506					ENSG00000263272		ENSG00000076108				ENSG00000197746				ENSG00000100316								ENSG00000081237	ENSG00000247627			ENSG00000179010		ENSG00000187109		ENSG00000115386	ENSG00000255302
		ENSG00000077147	ENSG00000206172			ENSG00000167552				ENSG00000085719	ENSG00000253537							ENSG00000076554				ENSG00000197747				ENSG00000100342								ENSG00000082641	ENSG00000249192			ENSG00000182809		ENSG00000188486		ENSG00000115457	ENSG00000258674
		ENSG00000077157	ENSG00000213293			ENSG00000167654				ENSG00000085733	ENSG00000253731							ENSG00000076641				ENSG00000197756				ENSG00000100345								ENSG00000083845	ENSG00000249936			ENSG00000182899		ENSG00000196405		ENSG00000115524	ENSG00000260272
		ENSG00000078053	ENSG00000213420			ENSG00000167658				ENSG00000086570	ENSG00000253767							ENSG00000077097				ENSG00000198467				ENSG00000100380								ENSG00000084733	ENSG00000250610			ENSG00000184009		ENSG00000196628		ENSG00000115760	ENSG00000262526
		ENSG00000078114	ENSG00000213613			ENSG00000168280				ENSG00000086758	ENSG00000253846							ENSG00000077157				ENSG00000198668				ENSG00000100504								ENSG00000085733	ENSG00000253506			ENSG00000185624		ENSG00000197747		ENSG00000116016
		ENSG00000078140	ENSG00000216676			ENSG00000170004				ENSG00000087266	ENSG00000253873							ENSG00000077232				ENSG00000204628				ENSG00000100650								ENSG00000086061	ENSG00000254999			ENSG00000185650		ENSG00000198467		ENSG00000116209
		ENSG00000078295	ENSG00000221983			ENSG00000170027				ENSG00000087365	ENSG00000253910							ENSG00000077942				ENSG00000213639				ENSG00000100652								ENSG00000086548	ENSG00000255302			ENSG00000187109		ENSG00000204262		ENSG00000116260
		ENSG00000078304	ENSG00000225783			ENSG00000170091				ENSG00000088280	ENSG00000253953							ENSG00000078140				ENSG00000232573				ENSG00000100664								ENSG00000086758	ENSG00000260272			ENSG00000187498		ENSG00000204956		ENSG00000116285
		ENSG00000078369	ENSG00000232573			ENSG00000171033				ENSG00000088387	ENSG00000254122							ENSG00000078304				ENSG00000248527				ENSG00000100665								ENSG00000087074	ENSG00000262526			ENSG00000188229		ENSG00000213931		ENSG00000116299
		ENSG00000078549	ENSG00000233404			ENSG00000171603				ENSG00000088986	ENSG00000254221							ENSG00000078369				ENSG00000251562				ENSG00000100714								ENSG00000088387				ENSG00000196531		ENSG00000213977		ENSG00000116560
		ENSG00000078674	ENSG00000237077			ENSG00000171617				ENSG00000089053	ENSG00000254245							ENSG00000078674				ENSG00000260032				ENSG00000100889								ENSG00000088832				ENSG00000196628		ENSG00000215021		ENSG00000116741
		ENSG00000078902	ENSG00000240184			ENSG00000172020				ENSG00000089154	ENSG00000255302							ENSG00000078808								ENSG00000100897								ENSG00000089157				ENSG00000196924		ENSG00000225733		ENSG00000116833
		ENSG00000079215	ENSG00000240764			ENSG00000172915				ENSG00000089157	ENSG00000257950							ENSG00000079308								ENSG00000100934								ENSG00000089280				ENSG00000197746		ENSG00000228474		ENSG00000117298
		ENSG00000079819	ENSG00000241697			ENSG00000173812				ENSG00000089280	ENSG00000261934							ENSG00000079385								ENSG00000101076								ENSG00000089597				ENSG00000197756		ENSG00000233125		ENSG00000117335
		ENSG00000080493	ENSG00000241836			ENSG00000174748				ENSG00000089597	ENSG00000262209							ENSG00000079805								ENSG00000101160								ENSG00000089737				ENSG00000198668		ENSG00000240184		ENSG00000118515
		ENSG00000080503	ENSG00000242419			ENSG00000175130				ENSG00000090060	ENSG00000262526							ENSG00000079819								ENSG00000101323								ENSG00000090006				ENSG00000198959		ENSG00000240764		ENSG00000118523
		ENSG00000080822	ENSG00000242814			ENSG00000176749				ENSG00000090920	ENSG00000262576							ENSG00000080493								ENSG00000101474								ENSG00000090060				ENSG00000204628		ENSG00000240972		ENSG00000118689
		ENSG00000081154	ENSG00000243449			ENSG00000176788				ENSG00000091039								ENSG00000080503								ENSG00000101577								ENSG00000090339				ENSG00000232573		ENSG00000241837		ENSG00000118985
		ENSG00000082397	ENSG00000247627			ENSG00000178980				ENSG00000091128								ENSG00000080603								ENSG00000101856								ENSG00000090382				ENSG00000244734		ENSG00000242265		ENSG00000119138
		ENSG00000082641	ENSG00000251349			ENSG00000179010				ENSG00000091317								ENSG00000080815								ENSG00000101974								ENSG00000090863				ENSG00000248527		ENSG00000242419		ENSG00000120129
		ENSG00000083720	ENSG00000253159			ENSG00000179222				ENSG00000091409								ENSG00000081237								ENSG00000101981								ENSG00000091317				ENSG00000251562		ENSG00000245910		ENSG00000121351
		ENSG00000083799	ENSG00000253305			ENSG00000180354				ENSG00000091592								ENSG00000081923								ENSG00000102024								ENSG00000091409				ENSG00000260032		ENSG00000249936		ENSG00000122042
		ENSG00000084070	ENSG00000253485			ENSG00000182670				ENSG00000092148								ENSG00000082641								ENSG00000102144								ENSG00000091490						ENSG00000253159		ENSG00000122406
		ENSG00000084234	ENSG00000253506			ENSG00000184007				ENSG00000092199								ENSG00000083312								ENSG00000102158								ENSG00000091527						ENSG00000253305		ENSG00000124193
		ENSG00000084676	ENSG00000253537			ENSG00000184009				ENSG00000092621								ENSG00000083845								ENSG00000102531								ENSG00000092010						ENSG00000253485		ENSG00000124232
		ENSG00000084733	ENSG00000253731			ENSG00000184602				ENSG00000092820								ENSG00000083857								ENSG00000102910								ENSG00000092148						ENSG00000253537		ENSG00000124374
		ENSG00000084764	ENSG00000253767			ENSG00000185630				ENSG00000094916								ENSG00000084733								ENSG00000103485								ENSG00000092199						ENSG00000253731		ENSG00000124570
		ENSG00000085063	ENSG00000253846			ENSG00000185787				ENSG00000095015								ENSG00000084754								ENSG00000103569								ENSG00000092820						ENSG00000253767		ENSG00000124587
		ENSG00000085365	ENSG00000253873			ENSG00000186469				ENSG00000095303								ENSG00000085063								ENSG00000103876								ENSG00000093072						ENSG00000253846		ENSG00000124762
		ENSG00000085433	ENSG00000253910			ENSG00000186868				ENSG00000095564								ENSG00000085491								ENSG00000104267								ENSG00000094963						ENSG00000253873		ENSG00000124942
		ENSG00000085788	ENSG00000253953			ENSG00000187109				ENSG00000095787								ENSG00000085719								ENSG00000104325								ENSG00000095139						ENSG00000253910		ENSG00000125304
		ENSG00000085832	ENSG00000254122			ENSG00000196531				ENSG00000096433								ENSG00000085733								ENSG00000104331								ENSG00000095713						ENSG00000253953		ENSG00000125730
		ENSG00000086061	ENSG00000254221			ENSG00000196628				ENSG00000097033								ENSG00000086062								ENSG00000104388								ENSG00000095787						ENSG00000254122		ENSG00000125740
		ENSG00000086300	ENSG00000254245			ENSG00000197746				ENSG00000099204								ENSG00000086232								ENSG00000104635								ENSG00000096088						ENSG00000254221		ENSG00000125844
		ENSG00000086758	ENSG00000260272			ENSG00000197756				ENSG00000099875								ENSG00000086548								ENSG00000104805								ENSG00000096433						ENSG00000254245		ENSG00000125991
		ENSG00000087365	ENSG00000261147			ENSG00000198668				ENSG00000100030								ENSG00000086758								ENSG00000105398								ENSG00000097033						ENSG00000254999		ENSG00000126777
		ENSG00000087470	ENSG00000261934			ENSG00000213190				ENSG00000100129								ENSG00000087274								ENSG00000105835								ENSG00000099194						ENSG00000257511		ENSG00000127603
		ENSG00000088387	ENSG00000262209			ENSG00000213639				ENSG00000100234								ENSG00000087365								ENSG00000105852								ENSG00000099204						ENSG00000257950		ENSG00000128272
		ENSG00000088538	ENSG00000262526			ENSG00000220205				ENSG00000100243								ENSG00000089157								ENSG00000105854								ENSG00000099250						ENSG00000261934		ENSG00000128294
		ENSG00000088812	ENSG00000262576			ENSG00000224411				ENSG00000100316								ENSG00000089280								ENSG00000105976								ENSG00000099331						ENSG00000262209		ENSG00000128641
		ENSG00000088899				ENSG00000225630				ENSG00000100345								ENSG00000089597								ENSG00000106049								ENSG00000099783						ENSG00000262576		ENSG00000129128
		ENSG00000088986				ENSG00000225733				ENSG00000100353								ENSG00000090060								ENSG00000106258								ENSG00000099875						ENSG00000263272		ENSG00000129250
		ENSG00000089057				ENSG00000230989				ENSG00000100364								ENSG00000090382								ENSG00000106327								ENSG00000099994								ENSG00000129351
		ENSG00000089169				ENSG00000242265				ENSG00000100376								ENSG00000090863								ENSG00000106366								ENSG00000100030								ENSG00000129422
		ENSG00000089280				ENSG00000248527				ENSG00000100401								ENSG00000091138								ENSG00000106546								ENSG00000100129								ENSG00000129625
		ENSG00000089597				ENSG00000251562				ENSG00000100592								ENSG00000091140								ENSG00000106565								ENSG00000100219								ENSG00000130147
		ENSG00000089693				ENSG00000255302				ENSG00000100664								ENSG00000091317								ENSG00000106804								ENSG00000100242								ENSG00000130175
		ENSG00000089737				ENSG00000260032				ENSG00000100697								ENSG00000091409								ENSG00000106853								ENSG00000100316								ENSG00000130294
		ENSG00000089818								ENSG00000100811								ENSG00000091490								ENSG00000107104								ENSG00000100345								ENSG00000130396
		ENSG00000090861								ENSG00000100813								ENSG00000091527								ENSG00000107186								ENSG00000100403								ENSG00000130402
		ENSG00000090863								ENSG00000101161								ENSG00000092148								ENSG00000107372								ENSG00000100600								ENSG00000130723
		ENSG00000091039								ENSG00000101384								ENSG00000092199								ENSG00000107537								ENSG00000100647								ENSG00000131051
		ENSG00000091129								ENSG00000101558								ENSG00000092820								ENSG00000107562								ENSG00000100664								ENSG00000131469
		ENSG00000091157								ENSG00000101745								ENSG00000094916								ENSG00000107566								ENSG00000100813								ENSG00000132359
		ENSG00000091428								ENSG00000101782								ENSG00000095110								ENSG00000107581								ENSG00000100906								ENSG00000132386
		ENSG00000091513								ENSG00000101825								ENSG00000095139								ENSG00000107798								ENSG00000101160								ENSG00000133065
		ENSG00000091592								ENSG00000102007								ENSG00000095203								ENSG00000107897								ENSG00000101347								ENSG00000134107
		ENSG00000091622								ENSG00000102024								ENSG00000095380								ENSG00000108187								ENSG00000101558								ENSG00000134250
		ENSG00000092096								ENSG00000102054								ENSG00000095637								ENSG00000108256								ENSG00000101608								ENSG00000134294
		ENSG00000092148								ENSG00000102287								ENSG00000095787								ENSG00000108582								ENSG00000102024								ENSG00000134308
		ENSG00000092199								ENSG00000102317								ENSG00000096060								ENSG00000108846								ENSG00000102317								ENSG00000134352
		ENSG00000092445								ENSG00000102349								ENSG00000096433								ENSG00000108924								ENSG00000102575								ENSG00000134531
		ENSG00000092820								ENSG00000102471								ENSG00000096696								ENSG00000108946								ENSG00000102804								ENSG00000135069
		ENSG00000095637								ENSG00000102572								ENSG00000097007								ENSG00000109084								ENSG00000103187								ENSG00000135387
		ENSG00000095787								ENSG00000102908								ENSG00000097033								ENSG00000109180								ENSG00000103335								ENSG00000135535
		ENSG00000099204								ENSG00000103067								ENSG00000099204								ENSG00000109181								ENSG00000103365								ENSG00000135821
		ENSG00000099246								ENSG00000103319								ENSG00000099783								ENSG00000109332								ENSG00000103479								ENSG00000135842
		ENSG00000099308								ENSG00000103479								ENSG00000099812								ENSG00000109686								ENSG00000103811								ENSG00000135926
		ENSG00000099365								ENSG00000104361								ENSG00000099875								ENSG00000109787								ENSG00000104067								ENSG00000136010
		ENSG00000099864								ENSG00000104408								ENSG00000100030								ENSG00000109919								ENSG00000104388								ENSG00000136068
		ENSG00000100030								ENSG00000104413								ENSG00000100129								ENSG00000109929								ENSG00000104408								ENSG00000136205
		ENSG00000100095								ENSG00000104419								ENSG00000100201								ENSG00000109971								ENSG00000104419								ENSG00000136628
		ENSG00000100234								ENSG00000104517								ENSG00000100219								ENSG00000110090								ENSG00000104695								ENSG00000136830
		ENSG00000100241								ENSG00000104763								ENSG00000100234								ENSG00000110092								ENSG00000104765								ENSG00000136942
		ENSG00000100316								ENSG00000104765								ENSG00000100266								ENSG00000110243								ENSG00000104852								ENSG00000137154
		ENSG00000100321								ENSG00000104805								ENSG00000100316								ENSG00000110321								ENSG00000104870								ENSG00000137497
		ENSG00000100345								ENSG00000104852								ENSG00000100345								ENSG00000110436								ENSG00000105193								ENSG00000137801
		ENSG00000100380								ENSG00000105141								ENSG00000100353								ENSG00000110651								ENSG00000105223								ENSG00000137970
		ENSG00000100403								ENSG00000105220								ENSG00000100380								ENSG00000110955								ENSG00000105339								ENSG00000138079
		ENSG00000100427								ENSG00000105357								ENSG00000100393								ENSG00000111058								ENSG00000105357								ENSG00000138161
		ENSG00000100505								ENSG00000105372								ENSG00000100596								ENSG00000111275								ENSG00000105372								ENSG00000138326
		ENSG00000100605								ENSG00000105576								ENSG00000100600								ENSG00000111713								ENSG00000105373								ENSG00000138356
		ENSG00000100614								ENSG00000105953								ENSG00000100614								ENSG00000111885								ENSG00000105953								ENSG00000138434
		ENSG00000100650								ENSG00000106052								ENSG00000100644								ENSG00000111897								ENSG00000105971								ENSG00000138674
		ENSG00000100664								ENSG00000106123								ENSG00000100664								ENSG00000112096								ENSG00000106052								ENSG00000138760
		ENSG00000100852								ENSG00000106211								ENSG00000100697								ENSG00000112245								ENSG00000106211								ENSG00000138798
		ENSG00000100994								ENSG00000106261								ENSG00000100852								ENSG00000112294								ENSG00000106537								ENSG00000139055
		ENSG00000101079								ENSG00000106263								ENSG00000100994								ENSG00000112299								ENSG00000106546								ENSG00000139239
		ENSG00000101152								ENSG00000106278								ENSG00000101076								ENSG00000112378								ENSG00000106609								ENSG00000139514
		ENSG00000101290								ENSG00000106546								ENSG00000101160								ENSG00000112414								ENSG00000106624								ENSG00000139540
		ENSG00000101350								ENSG00000107562								ENSG00000101166								ENSG00000112531								ENSG00000106771								ENSG00000140526
		ENSG00000101439								ENSG00000107581								ENSG00000101311								ENSG00000112697								ENSG00000106991								ENSG00000140564
		ENSG00000101445								ENSG00000107679								ENSG00000101347								ENSG00000112893								ENSG00000107263								ENSG00000141232
		ENSG00000101558								ENSG00000107854								ENSG00000101367								ENSG00000112936								ENSG00000107317								ENSG00000141367
		ENSG00000101856								ENSG00000107957								ENSG00000101421								ENSG00000112964								ENSG00000107372								ENSG00000141401
		ENSG00000102003								ENSG00000108091								ENSG00000101443								ENSG00000112992								ENSG00000107438								ENSG00000141905
		ENSG00000102144								ENSG00000108107								ENSG00000101558								ENSG00000113013								ENSG00000107581								ENSG00000142102
		ENSG00000102181								ENSG00000108175								ENSG00000101596								ENSG00000113140								ENSG00000107742								ENSG00000142615
		ENSG00000102409								ENSG00000108292								ENSG00000101608								ENSG00000113282								ENSG00000107796								ENSG00000142677
		ENSG00000102471								ENSG00000108298								ENSG00000101745								ENSG00000113328								ENSG00000107798								ENSG00000142864
		ENSG00000102606								ENSG00000108312								ENSG00000101782								ENSG00000113594								ENSG00000108107								ENSG00000142871
		ENSG00000102804								ENSG00000108352								ENSG00000101856								ENSG00000113600								ENSG00000108219								ENSG00000142937
		ENSG00000103034								ENSG00000108424								ENSG00000101972								ENSG00000113719								ENSG00000108292								ENSG00000142949
		ENSG00000103257								ENSG00000108578								ENSG00000102158								ENSG00000113742								ENSG00000108298								ENSG00000143384
		ENSG00000103657								ENSG00000108604								ENSG00000102317								ENSG00000113790								ENSG00000108424								ENSG00000143549
		ENSG00000103994								ENSG00000108828								ENSG00000102471								ENSG00000113889								ENSG00000108576								ENSG00000143819
		ENSG00000104067								ENSG00000109046								ENSG00000102531								ENSG00000113905								ENSG00000108639								ENSG00000144028
		ENSG00000104093								ENSG00000109111								ENSG00000102572								ENSG00000113924								ENSG00000108679								ENSG00000144224
		ENSG00000104112								ENSG00000109572								ENSG00000102580								ENSG00000114054								ENSG00000108828								ENSG00000144674
		ENSG00000104290								ENSG00000109606								ENSG00000102699								ENSG00000114200								ENSG00000109046								ENSG00000144749
		ENSG00000104331								ENSG00000109670								ENSG00000102804								ENSG00000114378								ENSG00000109099								ENSG00000145495
		ENSG00000104381								ENSG00000109686								ENSG00000102893								ENSG00000114480								ENSG00000109501								ENSG00000145592
		ENSG00000104388								ENSG00000109787								ENSG00000103342								ENSG00000114771								ENSG00000109686								ENSG00000145730
		ENSG00000104490								ENSG00000109920								ENSG00000103375								ENSG00000114867								ENSG00000109861								ENSG00000145741
		ENSG00000104695								ENSG00000109971								ENSG00000103479								ENSG00000115107								ENSG00000109971								ENSG00000146677
		ENSG00000104722								ENSG00000110092								ENSG00000103994								ENSG00000115255								ENSG00000110108								ENSG00000147162
		ENSG00000104725								ENSG00000110315								ENSG00000104133								ENSG00000115306								ENSG00000110422								ENSG00000147403
		ENSG00000104763								ENSG00000110422								ENSG00000104267								ENSG00000115310								ENSG00000110651								ENSG00000147526
		ENSG00000104765								ENSG00000110651								ENSG00000104388								ENSG00000115415								ENSG00000110719								ENSG00000147642
		ENSG00000104833								ENSG00000110723								ENSG00000104408								ENSG00000115425								ENSG00000110880								ENSG00000147677
		ENSG00000104888								ENSG00000110955								ENSG00000104413								ENSG00000115486								ENSG00000110955								ENSG00000148053
		ENSG00000105220								ENSG00000111144								ENSG00000104517								ENSG00000115524								ENSG00000111077								ENSG00000148180
		ENSG00000105223								ENSG00000111275								ENSG00000104635								ENSG00000115677								ENSG00000111144								ENSG00000148248
		ENSG00000105409								ENSG00000111371								ENSG00000104687								ENSG00000115738								ENSG00000111275								ENSG00000148303
		ENSG00000105429								ENSG00000111530								ENSG00000104763								ENSG00000115884								ENSG00000111319								ENSG00000148339
		ENSG00000105695								ENSG00000111642								ENSG00000105220								ENSG00000115963								ENSG00000111341								ENSG00000149131
		ENSG00000105696								ENSG00000111667								ENSG00000105357								ENSG00000116005								ENSG00000111348								ENSG00000149150
		ENSG00000105767								ENSG00000111897								ENSG00000105372								ENSG00000116016								ENSG00000111642								ENSG00000149428
		ENSG00000105854								ENSG00000111961								ENSG00000105373								ENSG00000116044								ENSG00000111676								ENSG00000149577
		ENSG00000106052								ENSG00000112078								ENSG00000105388								ENSG00000116171								ENSG00000111859								ENSG00000150093
		ENSG00000106078								ENSG00000112081								ENSG00000105699								ENSG00000116209								ENSG00000111885								ENSG00000150593
		ENSG00000106089								ENSG00000112096								ENSG00000105778								ENSG00000116285								ENSG00000111897								ENSG00000150991
		ENSG00000106261								ENSG00000112159								ENSG00000105953								ENSG00000116288								ENSG00000112081								ENSG00000152291
		ENSG00000106278								ENSG00000112297								ENSG00000106052								ENSG00000116678								ENSG00000112096								ENSG00000152818
		ENSG00000106299								ENSG00000112306								ENSG00000106261								ENSG00000116690								ENSG00000112245								ENSG00000154556
		ENSG00000106682								ENSG00000112531								ENSG00000106299								ENSG00000116704								ENSG00000112531								ENSG00000155090
		ENSG00000106771								ENSG00000112697								ENSG00000106460								ENSG00000116717								ENSG00000112576								ENSG00000155093
		ENSG00000106772								ENSG00000112851								ENSG00000106537								ENSG00000116785								ENSG00000112769								ENSG00000155096
		ENSG00000106780								ENSG00000113013								ENSG00000106541								ENSG00000116791								ENSG00000112782								ENSG00000155506
		ENSG00000106976								ENSG00000113161								ENSG00000106554								ENSG00000116882								ENSG00000112936								ENSG00000156482
		ENSG00000107295								ENSG00000113282								ENSG00000106565								ENSG00000116962								ENSG00000112972								ENSG00000156508
		ENSG00000107317								ENSG00000113369								ENSG00000106609								ENSG00000117054								ENSG00000113013								ENSG00000156675
		ENSG00000107331								ENSG00000113575								ENSG00000106771								ENSG00000117143								ENSG00000113369								ENSG00000157613
		ENSG00000107372								ENSG00000113580								ENSG00000107290								ENSG00000117289								ENSG00000113580								ENSG00000157637
		ENSG00000107518								ENSG00000113658								ENSG00000107372								ENSG00000117305								ENSG00000113657								ENSG00000159140
		ENSG00000107581								ENSG00000113721								ENSG00000107438								ENSG00000117335								ENSG00000113719								ENSG00000159388
		ENSG00000107742								ENSG00000113916								ENSG00000107562								ENSG00000117500								ENSG00000113721								ENSG00000160200
		ENSG00000107758								ENSG00000114270								ENSG00000107581								ENSG00000117519								ENSG00000114812								ENSG00000160710
		ENSG00000107771								ENSG00000114857								ENSG00000107796								ENSG00000117528								ENSG00000114857								ENSG00000160789
		ENSG00000107863								ENSG00000114867								ENSG00000107798								ENSG00000117592								ENSG00000114867								ENSG00000160862
		ENSG00000108100								ENSG00000115091								ENSG00000107957								ENSG00000117594								ENSG00000115091								ENSG00000161016
		ENSG00000108262								ENSG00000115183								ENSG00000108107								ENSG00000117707								ENSG00000115221								ENSG00000162244
		ENSG00000108309								ENSG00000115306								ENSG00000108256								ENSG00000117791								ENSG00000115310								ENSG00000162368
		ENSG00000108387								ENSG00000115310								ENSG00000108292								ENSG00000117859								ENSG00000115380								ENSG00000162434
		ENSG00000108395								ENSG00000115365								ENSG00000108298								ENSG00000118514								ENSG00000115415								ENSG00000163050
		ENSG00000108424								ENSG00000115464								ENSG00000108510								ENSG00000118520								ENSG00000115419								ENSG00000163399
		ENSG00000108797								ENSG00000115524								ENSG00000108582								ENSG00000118523								ENSG00000115464								ENSG00000163435
		ENSG00000108819								ENSG00000115548								ENSG00000108588								ENSG00000118680								ENSG00000115524								ENSG00000163479
		ENSG00000108861								ENSG00000115594								ENSG00000108639								ENSG00000118705								ENSG00000115594								ENSG00000163513
		ENSG00000108924								ENSG00000115760								ENSG00000108679								ENSG00000118816								ENSG00000115648								ENSG00000163631
		ENSG00000108960								ENSG00000116005								ENSG00000108829								ENSG00000118985								ENSG00000115762								ENSG00000163636
		ENSG00000109107								ENSG00000116016								ENSG00000108846								ENSG00000119138								ENSG00000115884								ENSG00000163909
		ENSG00000109158								ENSG00000116044								ENSG00000108848								ENSG00000119318								ENSG00000116005								ENSG00000163931
		ENSG00000109180								ENSG00000116133								ENSG00000109046								ENSG00000119396								ENSG00000116044								ENSG00000163956
		ENSG00000109189								ENSG00000116171								ENSG00000109180								ENSG00000119471								ENSG00000116133								ENSG00000164292
		ENSG00000109332								ENSG00000116209								ENSG00000109572								ENSG00000119711								ENSG00000116171								ENSG00000164587
		ENSG00000109339								ENSG00000116251								ENSG00000109586								ENSG00000119927								ENSG00000116209								ENSG00000164733
		ENSG00000109466								ENSG00000116489								ENSG00000109606								ENSG00000120053								ENSG00000116260								ENSG00000164924
		ENSG00000109572								ENSG00000116539								ENSG00000109654								ENSG00000120129								ENSG00000116560								ENSG00000164938
		ENSG00000109670								ENSG00000116560								ENSG00000109686								ENSG00000120137								ENSG00000116584								ENSG00000165092
		ENSG00000109756								ENSG00000116667								ENSG00000109787								ENSG00000120738								ENSG00000116679								ENSG00000165119
		ENSG00000109846								ENSG00000116679								ENSG00000109814								ENSG00000120742								ENSG00000116754								ENSG00000165507
		ENSG00000109956								ENSG00000116688								ENSG00000109861								ENSG00000120915								ENSG00000116871								ENSG00000165862
		ENSG00000109971								ENSG00000116754								ENSG00000109971								ENSG00000121083								ENSG00000117114								ENSG00000165929
		ENSG00000110315								ENSG00000117139								ENSG00000110013								ENSG00000121310								ENSG00000117298								ENSG00000166123
		ENSG00000110427								ENSG00000117335								ENSG00000110080								ENSG00000121858								ENSG00000117335								ENSG00000166347
		ENSG00000110436								ENSG00000117362								ENSG00000110090								ENSG00000122378								ENSG00000117362								ENSG00000166557
		ENSG00000110514								ENSG00000117450								ENSG00000110422								ENSG00000122406								ENSG00000117519								ENSG00000166825
		ENSG00000110651								ENSG00000117523								ENSG00000110651								ENSG00000122729								ENSG00000117523								ENSG00000167615
		ENSG00000110931								ENSG00000117592								ENSG00000110700								ENSG00000122786								ENSG00000117592								ENSG00000167748
		ENSG00000110955								ENSG00000117595								ENSG00000110955								ENSG00000122787								ENSG00000117758								ENSG00000167861
		ENSG00000111275								ENSG00000117616								ENSG00000111275								ENSG00000122884								ENSG00000117868								ENSG00000167978
		ENSG00000111371								ENSG00000117868								ENSG00000111319								ENSG00000123104								ENSG00000118515								ENSG00000168066
		ENSG00000111530								ENSG00000118402								ENSG00000111371								ENSG00000123124								ENSG00000118523								ENSG00000168209
		ENSG00000111669								ENSG00000118495								ENSG00000111424								ENSG00000123384								ENSG00000118564								ENSG00000168610
		ENSG00000111670								ENSG00000118680								ENSG00000111530								ENSG00000123561								ENSG00000118680								ENSG00000168710
		ENSG00000111676								ENSG00000118705								ENSG00000111670								ENSG00000123562								ENSG00000118705								ENSG00000168906
		ENSG00000111716								ENSG00000118898								ENSG00000111716								ENSG00000123684								ENSG00000118898								ENSG00000168925
		ENSG00000111912								ENSG00000118985								ENSG00000111802								ENSG00000123838								ENSG00000119139								ENSG00000168928
		ENSG00000111961								ENSG00000119314								ENSG00000111859								ENSG00000123843								ENSG00000119280								ENSG00000169045
		ENSG00000112096								ENSG00000119318								ENSG00000111885								ENSG00000124098								ENSG00000119396								ENSG00000169100
		ENSG00000112186								ENSG00000119707								ENSG00000111897								ENSG00000124145								ENSG00000119535								ENSG00000169908
		ENSG00000112335								ENSG00000119787								ENSG00000112081								ENSG00000124214								ENSG00000119655								ENSG00000169926
		ENSG00000112379								ENSG00000119862								ENSG00000112096								ENSG00000124253								ENSG00000119681								ENSG00000170145
		ENSG00000112697								ENSG00000119912								ENSG00000112245								ENSG00000124486								ENSG00000119707								ENSG00000170348
		ENSG00000113013								ENSG00000120705								ENSG00000112297								ENSG00000124767								ENSG00000120129								ENSG00000170412
		ENSG00000113327								ENSG00000120733								ENSG00000112306								ENSG00000124783								ENSG00000120156								ENSG00000170421
		ENSG00000113387								ENSG00000120885								ENSG00000112378								ENSG00000124831								ENSG00000120705								ENSG00000170759
		ENSG00000113578								ENSG00000120948								ENSG00000112473								ENSG00000124942								ENSG00000120708								ENSG00000170776
		ENSG00000113594								ENSG00000121060								ENSG00000112697								ENSG00000125148								ENSG00000120885								ENSG00000170889
		ENSG00000113742								ENSG00000121741								ENSG00000112893								ENSG00000125166								ENSG00000120948								ENSG00000170890
		ENSG00000114573								ENSG00000121892								ENSG00000112902								ENSG00000125304								ENSG00000121858								ENSG00000171105
		ENSG00000114646								ENSG00000122218								ENSG00000112992								ENSG00000125844								ENSG00000122042								ENSG00000172023
		ENSG00000114757								ENSG00000122406								ENSG00000113013								ENSG00000125868								ENSG00000122218								ENSG00000172270
		ENSG00000114867								ENSG00000122545								ENSG00000113161								ENSG00000126777								ENSG00000122359								ENSG00000173230
		ENSG00000114948								ENSG00000122642								ENSG00000113282								ENSG00000127241								ENSG00000122406								ENSG00000173726
		ENSG00000115091								ENSG00000123066								ENSG00000113328								ENSG00000127603								ENSG00000122545								ENSG00000174231
		ENSG00000115266								ENSG00000123240								ENSG00000113384								ENSG00000127884								ENSG00000122852								ENSG00000174444
		ENSG00000115306								ENSG00000123384								ENSG00000113594								ENSG00000127914								ENSG00000122862								ENSG00000175215
		ENSG00000115310								ENSG00000123562								ENSG00000113719								ENSG00000127948								ENSG00000123143								ENSG00000175535
		ENSG00000115365								ENSG00000124145								ENSG00000114302								ENSG00000128016								ENSG00000123146								ENSG00000175899
		ENSG00000115380								ENSG00000124193								ENSG00000114455								ENSG00000128272								ENSG00000123358								ENSG00000176046
		ENSG00000115414								ENSG00000124222								ENSG00000114850								ENSG00000128641								ENSG00000123384								ENSG00000176171
		ENSG00000115415								ENSG00000124357								ENSG00000114867								ENSG00000128849								ENSG00000123838								ENSG00000177169
		ENSG00000115419								ENSG00000124429								ENSG00000114978								ENSG00000128928								ENSG00000124107								ENSG00000178252
		ENSG00000115461								ENSG00000124486								ENSG00000115091								ENSG00000129422								ENSG00000124126								ENSG00000178464
		ENSG00000115464								ENSG00000124783								ENSG00000115112								ENSG00000129596								ENSG00000124145								ENSG00000178607
		ENSG00000115524								ENSG00000124942								ENSG00000115263								ENSG00000129625								ENSG00000124193								ENSG00000179094
		ENSG00000115677								ENSG00000125107								ENSG00000115306								ENSG00000129988								ENSG00000124491								ENSG00000179195
		ENSG00000115762								ENSG00000125304								ENSG00000115310								ENSG00000130649								ENSG00000124831								ENSG00000179218
		ENSG00000115839								ENSG00000125730								ENSG00000115380								ENSG00000130707								ENSG00000124942								ENSG00000179751
		ENSG00000115902								ENSG00000125991								ENSG00000115414								ENSG00000130988								ENSG00000125107								ENSG00000179889
		ENSG00000115977								ENSG00000126012								ENSG00000115415								ENSG00000131069								ENSG00000125266								ENSG00000180398
		ENSG00000116016								ENSG00000126777								ENSG00000115464								ENSG00000131469								ENSG00000125304								ENSG00000182670
		ENSG00000116106								ENSG00000127481								ENSG00000115524								ENSG00000131482								ENSG00000125730								ENSG00000182934
		ENSG00000116209								ENSG00000127483								ENSG00000115561								ENSG00000131504								ENSG00000125740								ENSG00000182944
		ENSG00000116254								ENSG00000127603								ENSG00000115616								ENSG00000131507								ENSG00000125844								ENSG00000183044
		ENSG00000116539								ENSG00000127824								ENSG00000115760								ENSG00000131724								ENSG00000125968								ENSG00000183405
		ENSG00000116560								ENSG00000127955								ENSG00000115762								ENSG00000131781								ENSG00000126777								ENSG00000183508
		ENSG00000116604								ENSG00000128272								ENSG00000115884								ENSG00000131791								ENSG00000127329								ENSG00000184012
		ENSG00000116667								ENSG00000128510								ENSG00000115993								ENSG00000131844								ENSG00000127947								ENSG00000184432
		ENSG00000116675								ENSG00000128989								ENSG00000116005								ENSG00000131979								ENSG00000127951								ENSG00000185275
		ENSG00000116688								ENSG00000129250								ENSG00000116016								ENSG00000132386								ENSG00000127954								ENSG00000185432
		ENSG00000116729								ENSG00000129351								ENSG00000116044								ENSG00000132541								ENSG00000128016								ENSG00000185499
		ENSG00000116871								ENSG00000129353								ENSG00000116133								ENSG00000132693								ENSG00000128272								ENSG00000185615
		ENSG00000116983								ENSG00000129625								ENSG00000116171								ENSG00000132703								ENSG00000128567								ENSG00000185630
		ENSG00000117016								ENSG00000130175								ENSG00000116251								ENSG00000132824								ENSG00000128641								ENSG00000185825
		ENSG00000117020								ENSG00000130396								ENSG00000116260								ENSG00000132837								ENSG00000128989								ENSG00000185896
		ENSG00000117115								ENSG00000130402								ENSG00000116299								ENSG00000132840								ENSG00000129116								ENSG00000186318
		ENSG00000117152								ENSG00000130707								ENSG00000116406								ENSG00000133048								ENSG00000129128								ENSG00000186468
		ENSG00000117155								ENSG00000130723								ENSG00000116459								ENSG00000133135								ENSG00000129250								ENSG00000186480
		ENSG00000117450								ENSG00000130779								ENSG00000116478								ENSG00000133313								ENSG00000129351								ENSG00000186591
		ENSG00000117519								ENSG00000130985								ENSG00000116489								ENSG00000133657								ENSG00000129353								ENSG00000187021
		ENSG00000117523								ENSG00000131018								ENSG00000116539								ENSG00000133835								ENSG00000129422								ENSG00000187514
		ENSG00000117592								ENSG00000131051								ENSG00000116560								ENSG00000133872								ENSG00000129625								ENSG00000188488
		ENSG00000117600								ENSG00000131236								ENSG00000116667								ENSG00000134107								ENSG00000129657								ENSG00000189060
		ENSG00000117758								ENSG00000131504								ENSG00000116679								ENSG00000134240								ENSG00000130158								ENSG00000189343
		ENSG00000117868								ENSG00000131620								ENSG00000116688								ENSG00000134294								ENSG00000130164								ENSG00000196136
		ENSG00000118160								ENSG00000131746								ENSG00000116704								ENSG00000134333								ENSG00000130396								ENSG00000196205
		ENSG00000118200								ENSG00000131981								ENSG00000116754								ENSG00000134352								ENSG00000130402								ENSG00000196576
		ENSG00000118473								ENSG00000132002								ENSG00000117115								ENSG00000134389								ENSG00000130702								ENSG00000196975
		ENSG00000119125								ENSG00000132155								ENSG00000117143								ENSG00000134538								ENSG00000130723								ENSG00000197102
		ENSG00000119318								ENSG00000132424								ENSG00000117226								ENSG00000134970								ENSG00000130985								ENSG00000197157
		ENSG00000119383								ENSG00000132466								ENSG00000117298								ENSG00000135018								ENSG00000131018								ENSG00000197594
		ENSG00000119711								ENSG00000132470								ENSG00000117335								ENSG00000135048								ENSG00000131236								ENSG00000197879
		ENSG00000119801								ENSG00000132485								ENSG00000117362								ENSG00000135069								ENSG00000131238								ENSG00000198034
		ENSG00000119900								ENSG00000132561								ENSG00000117472								ENSG00000135094								ENSG00000131400								ENSG00000198162
		ENSG00000120053								ENSG00000132746								ENSG00000117523								ENSG00000135218								ENSG00000131446								ENSG00000198231
		ENSG00000120137								ENSG00000132824								ENSG00000117528								ENSG00000135423								ENSG00000131504								ENSG00000198399
		ENSG00000120251								ENSG00000133030								ENSG00000117592								ENSG00000135506								ENSG00000131507								ENSG00000198561
		ENSG00000120265								ENSG00000133318								ENSG00000117620								ENSG00000135535								ENSG00000131724								ENSG00000198695
		ENSG00000120694								ENSG00000133401								ENSG00000117676								ENSG00000135677								ENSG00000131981								ENSG00000198712
		ENSG00000120885								ENSG00000133710								ENSG00000117868								ENSG00000135821								ENSG00000132274								ENSG00000198727
		ENSG00000121083								ENSG00000133835								ENSG00000118322								ENSG00000135929								ENSG00000132424								ENSG00000198755
		ENSG00000121653								ENSG00000134108								ENSG00000118482								ENSG00000136052								ENSG00000132465								ENSG00000198763
		ENSG00000121671								ENSG00000134215								ENSG00000118515								ENSG00000136068								ENSG00000132485								ENSG00000198786
		ENSG00000121753								ENSG00000134250								ENSG00000118523								ENSG00000136156								ENSG00000132530								ENSG00000198804
		ENSG00000121905								ENSG00000134294								ENSG00000118680								ENSG00000136240								ENSG00000132688								ENSG00000198840
		ENSG00000122042								ENSG00000134308								ENSG00000118689								ENSG00000136636								ENSG00000132824								ENSG00000198886
		ENSG00000122218								ENSG00000134317								ENSG00000118705								ENSG00000136868								ENSG00000133026								ENSG00000198888
		ENSG00000122545								ENSG00000134352								ENSG00000119042								ENSG00000136881								ENSG00000133030								ENSG00000198899
		ENSG00000122733								ENSG00000134440								ENSG00000119121								ENSG00000137106								ENSG00000133313								ENSG00000198938
		ENSG00000123091								ENSG00000134531								ENSG00000119138								ENSG00000137124								ENSG00000133318								ENSG00000204219
		ENSG00000123119								ENSG00000134569								ENSG00000119314								ENSG00000137154								ENSG00000133661								ENSG00000204256
		ENSG00000123200								ENSG00000134757								ENSG00000119318								ENSG00000137204								ENSG00000133816								ENSG00000204469
		ENSG00000123240								ENSG00000134760								ENSG00000119541								ENSG00000137414								ENSG00000133835								ENSG00000204580
		ENSG00000123384								ENSG00000134765								ENSG00000119707								ENSG00000137491								ENSG00000134107								ENSG00000204592
		ENSG00000123560								ENSG00000134884								ENSG00000119950								ENSG00000137509								ENSG00000134109								ENSG00000204983
		ENSG00000123562								ENSG00000134909								ENSG00000120063								ENSG00000137561								ENSG00000134243								ENSG00000205213
		ENSG00000123575								ENSG00000135018								ENSG00000120137								ENSG00000137642								ENSG00000134250								ENSG00000205246
		ENSG00000123983								ENSG00000135316								ENSG00000120549								ENSG00000137710								ENSG00000134287								ENSG00000205356
		ENSG00000124126								ENSG00000135387								ENSG00000120690								ENSG00000137713								ENSG00000134294								ENSG00000205542
		ENSG00000124140								ENSG00000135486								ENSG00000120733								ENSG00000137801								ENSG00000134308								ENSG00000210082
		ENSG00000124164								ENSG00000135535								ENSG00000120742								ENSG00000137970								ENSG00000134313								ENSG00000211459
		ENSG00000124406								ENSG00000135624								ENSG00000120756								ENSG00000138029								ENSG00000134352								ENSG00000212802
		ENSG00000124486								ENSG00000135720								ENSG00000120948								ENSG00000138030								ENSG00000134531								ENSG00000212907
		ENSG00000124507								ENSG00000135766								ENSG00000121057								ENSG00000138069								ENSG00000134884								ENSG00000213442
		ENSG00000124702								ENSG00000135821								ENSG00000121579								ENSG00000138071								ENSG00000134954								ENSG00000213553
		ENSG00000124785								ENSG00000135924								ENSG00000121691								ENSG00000138095								ENSG00000135018								ENSG00000214485
		ENSG00000124942								ENSG00000135926								ENSG00000121858								ENSG00000138109								ENSG00000135046								ENSG00000215030
		ENSG00000125249								ENSG00000135932								ENSG00000121892								ENSG00000138115								ENSG00000135048								ENSG00000215252
		ENSG00000125304								ENSG00000136002								ENSG00000122042								ENSG00000138293								ENSG00000135387								ENSG00000215301
		ENSG00000125648								ENSG00000136044								ENSG00000122218								ENSG00000138326								ENSG00000135480								ENSG00000215704
		ENSG00000125675								ENSG00000136068								ENSG00000122359								ENSG00000138356								ENSG00000135535								ENSG00000218175
		ENSG00000125730								ENSG00000136100								ENSG00000122406								ENSG00000138413								ENSG00000135677								ENSG00000218227
		ENSG00000125814								ENSG00000136155								ENSG00000122545								ENSG00000138434								ENSG00000135678								ENSG00000218426
		ENSG00000125827								ENSG00000136156								ENSG00000123066								ENSG00000138449								ENSG00000135720								ENSG00000221978
		ENSG00000126777								ENSG00000136279								ENSG00000123240								ENSG00000138674								ENSG00000135821								ENSG00000224631
		ENSG00000126803								ENSG00000136436								ENSG00000123384								ENSG00000138760								ENSG00000135829								ENSG00000226608
		ENSG00000126861								ENSG00000136450								ENSG00000123562								ENSG00000138768								ENSG00000135926								ENSG00000226958
		ENSG00000127481								ENSG00000136527								ENSG00000123836								ENSG00000138796								ENSG00000135932								ENSG00000227097
		ENSG00000127585								ENSG00000136628								ENSG00000123983								ENSG00000138823								ENSG00000136048								ENSG00000227408
		ENSG00000127824								ENSG00000136689								ENSG00000124145								ENSG00000139112								ENSG00000136068								ENSG00000228253
		ENSG00000128609								ENSG00000136758								ENSG00000124193								ENSG00000139178								ENSG00000136153								ENSG00000229638
		ENSG00000128656								ENSG00000136813								ENSG00000124198								ENSG00000139209								ENSG00000136155								ENSG00000230202
		ENSG00000128731								ENSG00000136826								ENSG00000124253								ENSG00000139239								ENSG00000136160								ENSG00000232472
		ENSG00000128872								ENSG00000136830								ENSG00000124406								ENSG00000139269								ENSG00000136167								ENSG00000233476
		ENSG00000129244								ENSG00000137076								ENSG00000124429								ENSG00000139289								ENSG00000136205								ENSG00000233913
		ENSG00000129351								ENSG00000137145								ENSG00000124486								ENSG00000139318								ENSG00000136235								ENSG00000234782
		ENSG00000129353								ENSG00000137154								ENSG00000124491								ENSG00000139508								ENSG00000136436								ENSG00000234797
		ENSG00000129473								ENSG00000137309								ENSG00000124762								ENSG00000139547								ENSG00000136450								ENSG00000235552
		ENSG00000129625								ENSG00000137693								ENSG00000124783								ENSG00000139793								ENSG00000136485								ENSG00000236552
		ENSG00000129636								ENSG00000137709								ENSG00000124831								ENSG00000140093								ENSG00000136758								ENSG00000240038
		ENSG00000130203								ENSG00000137776								ENSG00000124942								ENSG00000140107								ENSG00000136830								ENSG00000240338
		ENSG00000130226								ENSG00000137857								ENSG00000125107								ENSG00000140263								ENSG00000137154								ENSG00000240342
		ENSG00000130477								ENSG00000137970								ENSG00000125266								ENSG00000140284								ENSG00000137216								ENSG00000240376
		ENSG00000130540								ENSG00000137975								ENSG00000125304								ENSG00000140374								ENSG00000137312								ENSG00000240583
		ENSG00000130558								ENSG00000138018								ENSG00000125730								ENSG00000140465								ENSG00000137491								ENSG00000242071
		ENSG00000130638								ENSG00000138041								ENSG00000125844								ENSG00000140479								ENSG00000137497								ENSG00000242299
		ENSG00000130985								ENSG00000138095								ENSG00000125991								ENSG00000140505								ENSG00000137507								ENSG00000243480
		ENSG00000131016								ENSG00000138119								ENSG00000126012								ENSG00000140526								ENSG00000137575								ENSG00000244038
		ENSG00000131018								ENSG00000138162								ENSG00000126432								ENSG00000140564								ENSG00000137710								ENSG00000244313
		ENSG00000131089								ENSG00000138293								ENSG00000126777								ENSG00000140740								ENSG00000137801								ENSG00000245532
		ENSG00000131095								ENSG00000138326								ENSG00000127334								ENSG00000140961								ENSG00000137857								ENSG00000250591
		ENSG00000131100								ENSG00000138386								ENSG00000127481								ENSG00000141232								ENSG00000137962								ENSG00000250606
		ENSG00000131171								ENSG00000138434								ENSG00000127483								ENSG00000141485								ENSG00000137970								ENSG00000263899
		ENSG00000131236								ENSG00000138668								ENSG00000127603								ENSG00000141505								ENSG00000138069
		ENSG00000131238								ENSG00000138674								ENSG00000127831								ENSG00000142089								ENSG00000138119
		ENSG00000131242								ENSG00000138688								ENSG00000127914								ENSG00000142166								ENSG00000138293
		ENSG00000131437								ENSG00000139239								ENSG00000127951								ENSG00000142168								ENSG00000138326
		ENSG00000132142								ENSG00000139926								ENSG00000128272								ENSG00000142178								ENSG00000138434
		ENSG00000132294								ENSG00000140474								ENSG00000128989								ENSG00000142192								ENSG00000138448
		ENSG00000132341								ENSG00000140575								ENSG00000129003								ENSG00000142494								ENSG00000138449
		ENSG00000132359								ENSG00000140740								ENSG00000129083								ENSG00000142864								ENSG00000138593
		ENSG00000132463								ENSG00000141027								ENSG00000129116								ENSG00000142871								ENSG00000138668
		ENSG00000132466								ENSG00000141424								ENSG00000129128								ENSG00000143149								ENSG00000138674
		ENSG00000132471								ENSG00000141429								ENSG00000129250								ENSG00000143153								ENSG00000138757
		ENSG00000132535								ENSG00000141503								ENSG00000129351								ENSG00000143158								ENSG00000138772
		ENSG00000132640								ENSG00000141736								ENSG00000129353								ENSG00000143162								ENSG00000138821
		ENSG00000132670								ENSG00000141905								ENSG00000129422								ENSG00000143164								ENSG00000139318
		ENSG00000132692								ENSG00000142733								ENSG00000129625								ENSG00000143278								ENSG00000139567
		ENSG00000132718								ENSG00000142798								ENSG00000130175								ENSG00000143321								ENSG00000140092
		ENSG00000132824								ENSG00000142864								ENSG00000130396								ENSG00000143384								ENSG00000140105
		ENSG00000132932								ENSG00000142937								ENSG00000130402								ENSG00000143418								ENSG00000140526
		ENSG00000132970								ENSG00000143126								ENSG00000130414								ENSG00000143612								ENSG00000140564
		ENSG00000133019								ENSG00000143162								ENSG00000130723								ENSG00000143627								ENSG00000140575
		ENSG00000133026								ENSG00000143217								ENSG00000130821								ENSG00000143819								ENSG00000140943
		ENSG00000133030								ENSG00000143321								ENSG00000130985								ENSG00000143870								ENSG00000141503
		ENSG00000133083								ENSG00000143367								ENSG00000131051								ENSG00000143878								ENSG00000141522
		ENSG00000133313								ENSG00000143384								ENSG00000131069								ENSG00000143924								ENSG00000141551
		ENSG00000133612								ENSG00000143387								ENSG00000131236								ENSG00000143933								ENSG00000142089
		ENSG00000133816								ENSG00000143520								ENSG00000131469								ENSG00000144224								ENSG00000142173
		ENSG00000134108								ENSG00000143537								ENSG00000131507								ENSG00000144674								ENSG00000142208
		ENSG00000134121								ENSG00000143549								ENSG00000131724								ENSG00000144908								ENSG00000142599
		ENSG00000134243								ENSG00000143569								ENSG00000131771								ENSG00000145321								ENSG00000142748
		ENSG00000134308								ENSG00000143631								ENSG00000132356								ENSG00000145391								ENSG00000142798
		ENSG00000134318								ENSG00000143669								ENSG00000132465								ENSG00000145476								ENSG00000142864
		ENSG00000134333								ENSG00000143753								ENSG00000132466								ENSG00000145495								ENSG00000142871
		ENSG00000134352								ENSG00000143774								ENSG00000132470								ENSG00000145626								ENSG00000142937
		ENSG00000134440								ENSG00000143882								ENSG00000132561								ENSG00000145675								ENSG00000142949
		ENSG00000134569								ENSG00000143924								ENSG00000132824								ENSG00000145692								ENSG00000142973
		ENSG00000134644								ENSG00000143933								ENSG00000133030								ENSG00000145703								ENSG00000143153
		ENSG00000134769								ENSG00000144224								ENSG00000133216								ENSG00000145708								ENSG00000143162
		ENSG00000134817								ENSG00000144452								ENSG00000133313								ENSG00000145826								ENSG00000143248
		ENSG00000134909								ENSG00000144579								ENSG00000133318								ENSG00000145907								ENSG00000143321
		ENSG00000134982								ENSG00000144674								ENSG00000133392								ENSG00000146085								ENSG00000143384
		ENSG00000134986								ENSG00000144677								ENSG00000133606								ENSG00000146233								ENSG00000143549
		ENSG00000135018								ENSG00000144802								ENSG00000133639								ENSG00000146416								ENSG00000143612
		ENSG00000135052								ENSG00000145391								ENSG00000133657								ENSG00000146648								ENSG00000143819
		ENSG00000135069								ENSG00000145495								ENSG00000133742								ENSG00000146674								ENSG00000143878
		ENSG00000135250								ENSG00000145592								ENSG00000133816								ENSG00000146678								ENSG00000143924
		ENSG00000135298								ENSG00000145675								ENSG00000133835								ENSG00000147065								ENSG00000143933
		ENSG00000135439								ENSG00000145730								ENSG00000134215								ENSG00000147100								ENSG00000144746
		ENSG00000135472								ENSG00000145741								ENSG00000134240								ENSG00000147155								ENSG00000144810
		ENSG00000135709								ENSG00000145907								ENSG00000134243								ENSG00000147647								ENSG00000145147
		ENSG00000135720								ENSG00000146648								ENSG00000134250								ENSG00000147649								ENSG00000145495
		ENSG00000135744								ENSG00000146674								ENSG00000134291								ENSG00000147853								ENSG00000145592
		ENSG00000135821								ENSG00000146677								ENSG00000134294								ENSG00000147872								ENSG00000145675
		ENSG00000135916								ENSG00000147140								ENSG00000134308								ENSG00000148175								ENSG00000145730
		ENSG00000135919								ENSG00000147162								ENSG00000134313								ENSG00000148218								ENSG00000145741
		ENSG00000135924								ENSG00000147274								ENSG00000134318								ENSG00000148248								ENSG00000145860
		ENSG00000135932								ENSG00000147394								ENSG00000134352								ENSG00000148339								ENSG00000147140
		ENSG00000135968								ENSG00000147403								ENSG00000134440								ENSG00000148672								ENSG00000147162
		ENSG00000136002								ENSG00000147416								ENSG00000134531								ENSG00000148702								ENSG00000147403
		ENSG00000136156								ENSG00000147676								ENSG00000134644								ENSG00000148730								ENSG00000147416
		ENSG00000136160								ENSG00000147677								ENSG00000134755								ENSG00000148834								ENSG00000147526
		ENSG00000136237								ENSG00000148248								ENSG00000134954								ENSG00000149084								ENSG00000148158
		ENSG00000136267								ENSG00000148303								ENSG00000134970								ENSG00000149124								ENSG00000148175
		ENSG00000136295								ENSG00000148337								ENSG00000135018								ENSG00000149131								ENSG00000148180
		ENSG00000136448								ENSG00000148341								ENSG00000135048								ENSG00000149485								ENSG00000148248
		ENSG00000136531								ENSG00000148358								ENSG00000135052								ENSG00000149547								ENSG00000148730
		ENSG00000136541								ENSG00000148396								ENSG00000135316								ENSG00000150093								ENSG00000149115
		ENSG00000136717								ENSG00000148498								ENSG00000135373								ENSG00000150540								ENSG00000149131
		ENSG00000136813								ENSG00000148600								ENSG00000135387								ENSG00000150991								ENSG00000150093
		ENSG00000136928								ENSG00000148672								ENSG00000135503								ENSG00000151224								ENSG00000150938
		ENSG00000136960								ENSG00000148730								ENSG00000135535								ENSG00000151365								ENSG00000150991
		ENSG00000137154								ENSG00000149115								ENSG00000135624								ENSG00000151726								ENSG00000151414
		ENSG00000137267								ENSG00000149131								ENSG00000135677								ENSG00000151790								ENSG00000151718
		ENSG00000137502								ENSG00000149136								ENSG00000135678								ENSG00000151914								ENSG00000151726
		ENSG00000137642								ENSG00000149182								ENSG00000135720								ENSG00000152291								ENSG00000152102
		ENSG00000137941								ENSG00000149480								ENSG00000135821								ENSG00000152332								ENSG00000152291
		ENSG00000138018								ENSG00000149532								ENSG00000135862								ENSG00000152558								ENSG00000152332
		ENSG00000138078								ENSG00000150054								ENSG00000135926								ENSG00000152620								ENSG00000152492
		ENSG00000138095								ENSG00000150093								ENSG00000135932								ENSG00000152700								ENSG00000152558
		ENSG00000138107								ENSG00000150593								ENSG00000135968								ENSG00000152782								ENSG00000152583
		ENSG00000138293								ENSG00000150760								ENSG00000136021								ENSG00000153187								ENSG00000152601
		ENSG00000138326								ENSG00000150782								ENSG00000136044								ENSG00000153561								ENSG00000152642
		ENSG00000138443								ENSG00000150991								ENSG00000136068								ENSG00000153827								ENSG00000152661
		ENSG00000138448								ENSG00000151208								ENSG00000136167								ENSG00000153904								ENSG00000152818
		ENSG00000138593								ENSG00000151468								ENSG00000136205								ENSG00000154174								ENSG00000153071
		ENSG00000138650								ENSG00000151726								ENSG00000136235								ENSG00000154262								ENSG00000153113
		ENSG00000138688								ENSG00000151914								ENSG00000136436								ENSG00000154305								ENSG00000153827
		ENSG00000138698								ENSG00000152102								ENSG00000136450								ENSG00000154556								ENSG00000154175
		ENSG00000138757								ENSG00000152104								ENSG00000136485								ENSG00000155096								ENSG00000155090
		ENSG00000138814								ENSG00000152291								ENSG00000136542								ENSG00000155368								ENSG00000155096
		ENSG00000138834								ENSG00000152558								ENSG00000136628								ENSG00000155380								ENSG00000155506
		ENSG00000139112								ENSG00000152583								ENSG00000136758								ENSG00000155629								ENSG00000156052
		ENSG00000139116								ENSG00000152601								ENSG00000136810								ENSG00000155660								ENSG00000156508
		ENSG00000139182								ENSG00000152818								ENSG00000136813								ENSG00000156508								ENSG00000156675
		ENSG00000139220								ENSG00000153201								ENSG00000136826								ENSG00000157103								ENSG00000157227
		ENSG00000139364								ENSG00000153561								ENSG00000136830								ENSG00000157131								ENSG00000157514
		ENSG00000139793								ENSG00000153827								ENSG00000136848								ENSG00000157557								ENSG00000157557
		ENSG00000140526								ENSG00000153885								ENSG00000137076								ENSG00000158104								ENSG00000157637
		ENSG00000140538								ENSG00000153914								ENSG00000137145								ENSG00000158125								ENSG00000157765
		ENSG00000140740								ENSG00000154122								ENSG00000137154								ENSG00000159140								ENSG00000157933
		ENSG00000140941								ENSG00000154265								ENSG00000137409								ENSG00000159200								ENSG00000158195
		ENSG00000141027								ENSG00000154359								ENSG00000137491								ENSG00000159228								ENSG00000158467
		ENSG00000141425								ENSG00000154639								ENSG00000137497								ENSG00000159403								ENSG00000158710
		ENSG00000141447								ENSG00000155066								ENSG00000137501								ENSG00000159423								ENSG00000159140
		ENSG00000141503								ENSG00000155090								ENSG00000137575								ENSG00000159461								ENSG00000159189
		ENSG00000141720								ENSG00000155506								ENSG00000137634								ENSG00000159921								ENSG00000159346
		ENSG00000142168								ENSG00000156463								ENSG00000137642								ENSG00000160200								ENSG00000159388
		ENSG00000142864								ENSG00000156508								ENSG00000137648								ENSG00000160282								ENSG00000159403
		ENSG00000142875								ENSG00000156515								ENSG00000137801								ENSG00000160710								ENSG00000159658
		ENSG00000142949								ENSG00000156535								ENSG00000137845								ENSG00000160862								ENSG00000159840
		ENSG00000143013								ENSG00000156599								ENSG00000137970								ENSG00000160868								ENSG00000159842
		ENSG00000143153								ENSG00000157106								ENSG00000138041								ENSG00000160932								ENSG00000160255
		ENSG00000143164								ENSG00000157227								ENSG00000138069								ENSG00000161016								ENSG00000160710
		ENSG00000143248								ENSG00000157557								ENSG00000138095								ENSG00000161031								ENSG00000160789
		ENSG00000143420								ENSG00000157837								ENSG00000138119								ENSG00000161267								ENSG00000160796
		ENSG00000143549								ENSG00000158195								ENSG00000138293								ENSG00000161533								ENSG00000160932
		ENSG00000143772								ENSG00000158417								ENSG00000138326								ENSG00000161813								ENSG00000161011
		ENSG00000143776								ENSG00000158710								ENSG00000138413								ENSG00000162368								ENSG00000161016
		ENSG00000143799								ENSG00000159140								ENSG00000138434								ENSG00000162407								ENSG00000161203
		ENSG00000143878								ENSG00000159166								ENSG00000138448								ENSG00000162433								ENSG00000161921
		ENSG00000144040								ENSG00000159346								ENSG00000138668								ENSG00000162434								ENSG00000162368
		ENSG00000144283								ENSG00000159348								ENSG00000138674								ENSG00000162496								ENSG00000162407
		ENSG00000144290								ENSG00000159592								ENSG00000138688								ENSG00000162599								ENSG00000162434
		ENSG00000144357								ENSG00000159658								ENSG00000138757								ENSG00000162688								ENSG00000162511
		ENSG00000144369								ENSG00000159842								ENSG00000138768								ENSG00000162817								ENSG00000162551
		ENSG00000144406								ENSG00000160271								ENSG00000138771								ENSG00000162882								ENSG00000162654
		ENSG00000144567								ENSG00000160285								ENSG00000138821								ENSG00000163110								ENSG00000162704
		ENSG00000144711								ENSG00000160685								ENSG00000139044								ENSG00000163347								ENSG00000162734
		ENSG00000144746								ENSG00000160710								ENSG00000139132								ENSG00000163399								ENSG00000162896
		ENSG00000144749								ENSG00000160796								ENSG00000139163								ENSG00000163527								ENSG00000162909
		ENSG00000144834								ENSG00000160862								ENSG00000139218								ENSG00000163581								ENSG00000162923
		ENSG00000145335								ENSG00000161016								ENSG00000139239								ENSG00000163902								ENSG00000163131
		ENSG00000145495								ENSG00000161203								ENSG00000139329								ENSG00000164040								ENSG00000163191
		ENSG00000145555								ENSG00000161217								ENSG00000139567								ENSG00000164089								ENSG00000163346
		ENSG00000145632								ENSG00000161249								ENSG00000140297								ENSG00000164096								ENSG00000163399
		ENSG00000145675								ENSG00000161533								ENSG00000140497								ENSG00000164120								ENSG00000163466
		ENSG00000145730								ENSG00000161642								ENSG00000140526								ENSG00000164237								ENSG00000163513
		ENSG00000145819								ENSG00000162231								ENSG00000140575								ENSG00000164344								ENSG00000163527
		ENSG00000145864								ENSG00000162244								ENSG00000140740								ENSG00000164406								ENSG00000163629
		ENSG00000145920								ENSG00000162368								ENSG00000140943								ENSG00000164466								ENSG00000163660
		ENSG00000146005								ENSG00000162407								ENSG00000141027								ENSG00000164587								ENSG00000163902
		ENSG00000146122								ENSG00000162434								ENSG00000141338								ENSG00000164904								ENSG00000163931
		ENSG00000146676								ENSG00000162522								ENSG00000141429								ENSG00000164924								ENSG00000164091
		ENSG00000147027								ENSG00000162738								ENSG00000141503								ENSG00000164938								ENSG00000164096
		ENSG00000147416								ENSG00000162923								ENSG00000141736								ENSG00000165029								ENSG00000164308
		ENSG00000147526								ENSG00000163141								ENSG00000141753								ENSG00000165092								ENSG00000164587
		ENSG00000147548								ENSG00000163207								ENSG00000141959								ENSG00000165119								ENSG00000164733
		ENSG00000147588								ENSG00000163293								ENSG00000142173								ENSG00000165140								ENSG00000164741
		ENSG00000148053								ENSG00000163347								ENSG00000142599								ENSG00000165280								ENSG00000164828
		ENSG00000148180								ENSG00000163349								ENSG00000142798								ENSG00000165410								ENSG00000164924
		ENSG00000148358								ENSG00000163399								ENSG00000142875								ENSG00000165471								ENSG00000165092
		ENSG00000148468								ENSG00000163466								ENSG00000142937								ENSG00000165475								ENSG00000165119
		ENSG00000148660								ENSG00000163486								ENSG00000142949								ENSG00000165629								ENSG00000165168
		ENSG00000148672								ENSG00000163527								ENSG00000143162								ENSG00000165672								ENSG00000165272
		ENSG00000148700								ENSG00000163629								ENSG00000143167								ENSG00000165678								ENSG00000165757
		ENSG00000149212								ENSG00000163660								ENSG00000143183								ENSG00000166123								ENSG00000165810
		ENSG00000149218								ENSG00000163714								ENSG00000143321								ENSG00000166278								ENSG00000165949
		ENSG00000149269								ENSG00000163812								ENSG00000143375								ENSG00000166340								ENSG00000166292
		ENSG00000149485								ENSG00000163930								ENSG00000143384								ENSG00000166347								ENSG00000166340
		ENSG00000149557								ENSG00000164040								ENSG00000143416								ENSG00000166415								ENSG00000166750
		ENSG00000149970								ENSG00000164050								ENSG00000143549								ENSG00000166741								ENSG00000166888
		ENSG00000150672								ENSG00000164091								ENSG00000143612								ENSG00000166825								ENSG00000167460
		ENSG00000150764								ENSG00000164096								ENSG00000143850								ENSG00000166840								ENSG00000167615
		ENSG00000150867								ENSG00000164402								ENSG00000143924								ENSG00000166855								ENSG00000167972
		ENSG00000150938								ENSG00000164587								ENSG00000143933								ENSG00000166913								ENSG00000167986
		ENSG00000150991								ENSG00000164733								ENSG00000144224								ENSG00000167004								ENSG00000167996
		ENSG00000150995								ENSG00000164828								ENSG00000144674								ENSG00000167315								ENSG00000168036
		ENSG00000151012								ENSG00000164924								ENSG00000144746								ENSG00000167588								ENSG00000168056
		ENSG00000151025								ENSG00000165102								ENSG00000145012								ENSG00000167798								ENSG00000168066
		ENSG00000151150								ENSG00000165119								ENSG00000145113								ENSG00000167978								ENSG00000168461
		ENSG00000151229								ENSG00000165474								ENSG00000145390								ENSG00000168036								ENSG00000168497
		ENSG00000151320								ENSG00000165671								ENSG00000145495								ENSG00000168306								ENSG00000168610
		ENSG00000151690								ENSG00000165795								ENSG00000145555								ENSG00000168385								ENSG00000168615
		ENSG00000151834								ENSG00000165953								ENSG00000145592								ENSG00000168509								ENSG00000168685
		ENSG00000151835								ENSG00000166025								ENSG00000145675								ENSG00000168542								ENSG00000168710
		ENSG00000151914								ENSG00000166033								ENSG00000145730								ENSG00000168610								ENSG00000168743
		ENSG00000152061								ENSG00000166123								ENSG00000145741								ENSG00000169045								ENSG00000168906
		ENSG00000152092								ENSG00000166145								ENSG00000145901								ENSG00000169083								ENSG00000169045
		ENSG00000152102								ENSG00000166224								ENSG00000145907								ENSG00000169439								ENSG00000169100
		ENSG00000152127								ENSG00000166340								ENSG00000146072								ENSG00000169504								ENSG00000169116
		ENSG00000152291								ENSG00000166396								ENSG00000146433								ENSG00000169562								ENSG00000169554
		ENSG00000152332								ENSG00000166535								ENSG00000146648								ENSG00000169567								ENSG00000169604
		ENSG00000152377								ENSG00000166747								ENSG00000146674								ENSG00000169710								ENSG00000169710
		ENSG00000152495								ENSG00000166869								ENSG00000147065								ENSG00000169714								ENSG00000169908
		ENSG00000152556								ENSG00000166887								ENSG00000147162								ENSG00000169738								ENSG00000169926
		ENSG00000152558								ENSG00000166888								ENSG00000147168								ENSG00000169764								ENSG00000170017
		ENSG00000152583								ENSG00000167460								ENSG00000147526								ENSG00000169813								ENSG00000170144
		ENSG00000152661								ENSG00000167548								ENSG00000147676								ENSG00000169905								ENSG00000170248
		ENSG00000152894								ENSG00000167615								ENSG00000147677								ENSG00000170017								ENSG00000170275
		ENSG00000152932								ENSG00000167754								ENSG00000147853								ENSG00000170027								ENSG00000170315
		ENSG00000152954								ENSG00000167757								ENSG00000148248								ENSG00000170271								ENSG00000170348
		ENSG00000153130								ENSG00000167767								ENSG00000148358								ENSG00000170315								ENSG00000170421
		ENSG00000153201								ENSG00000167880								ENSG00000148600								ENSG00000170345								ENSG00000170581
		ENSG00000153707								ENSG00000167986								ENSG00000148730								ENSG00000170348								ENSG00000170759
		ENSG00000153815								ENSG00000168010								ENSG00000149218								ENSG00000170385								ENSG00000170776
		ENSG00000153820								ENSG00000168036								ENSG00000149260								ENSG00000170421								ENSG00000170876
		ENSG00000153827								ENSG00000168066								ENSG00000150093								ENSG00000170439								ENSG00000170889
		ENSG00000153904								ENSG00000168137								ENSG00000150593								ENSG00000170458								ENSG00000170989
		ENSG00000154027								ENSG00000168453								ENSG00000150938								ENSG00000170509								ENSG00000171206
		ENSG00000154096								ENSG00000168610								ENSG00000150991								ENSG00000170540								ENSG00000171223
		ENSG00000154122								ENSG00000168710								ENSG00000151491								ENSG00000170873								ENSG00000171298
		ENSG00000154146								ENSG00000168824								ENSG00000151623								ENSG00000170889								ENSG00000171345
		ENSG00000154174								ENSG00000168906								ENSG00000151690								ENSG00000171105								ENSG00000171476
		ENSG00000154229								ENSG00000168907								ENSG00000151715								ENSG00000171234								ENSG00000171867
		ENSG00000154310								ENSG00000169018								ENSG00000151914								ENSG00000171236								ENSG00000171992
		ENSG00000154429								ENSG00000169035								ENSG00000152102								ENSG00000171503								ENSG00000172270
		ENSG00000154654								ENSG00000169045								ENSG00000152127								ENSG00000171862								ENSG00000172354
		ENSG00000155093								ENSG00000169604								ENSG00000152268								ENSG00000172057								ENSG00000172493
		ENSG00000155097								ENSG00000169855								ENSG00000152291								ENSG00000172164								ENSG00000172757
		ENSG00000155506								ENSG00000169926								ENSG00000152332								ENSG00000172340								ENSG00000173020
		ENSG00000155511								ENSG00000169991								ENSG00000152558								ENSG00000172831								ENSG00000173120
		ENSG00000155886								ENSG00000170006								ENSG00000152583								ENSG00000172955								ENSG00000173193
		ENSG00000155980								ENSG00000170144								ENSG00000152601								ENSG00000173166								ENSG00000173369
		ENSG00000156011								ENSG00000170242								ENSG00000152642								ENSG00000173281								ENSG00000173372
		ENSG00000156052								ENSG00000170248								ENSG00000152818								ENSG00000173334								ENSG00000173376
		ENSG00000156113								ENSG00000170275								ENSG00000152894								ENSG00000173402								ENSG00000173402
		ENSG00000156298								ENSG00000170348								ENSG00000152952								ENSG00000173599								ENSG00000173482
		ENSG00000156475								ENSG00000170571								ENSG00000153147								ENSG00000173726								ENSG00000173575
		ENSG00000156508								ENSG00000170876								ENSG00000153201								ENSG00000173812								ENSG00000173706
		ENSG00000156515								ENSG00000170889								ENSG00000153214								ENSG00000173905								ENSG00000173726
		ENSG00000156671								ENSG00000171444								ENSG00000153561								ENSG00000174231								ENSG00000173801
		ENSG00000157064								ENSG00000171476								ENSG00000153827								ENSG00000174437								ENSG00000173812
		ENSG00000157087								ENSG00000171490								ENSG00000153904								ENSG00000174444								ENSG00000173821
		ENSG00000157103								ENSG00000171634								ENSG00000154305								ENSG00000174748								ENSG00000174231
		ENSG00000157152								ENSG00000171680								ENSG00000154639								ENSG00000175003								ENSG00000174282
		ENSG00000158109								ENSG00000171766								ENSG00000154734								ENSG00000175189								ENSG00000174437
		ENSG00000158186								ENSG00000171867								ENSG00000155096								ENSG00000175336								ENSG00000174444
		ENSG00000158258								ENSG00000172037								ENSG00000155506								ENSG00000176907								ENSG00000174640
		ENSG00000158445								ENSG00000172270								ENSG00000155660								ENSG00000176974								ENSG00000175215
		ENSG00000158856								ENSG00000172354								ENSG00000156052								ENSG00000177119								ENSG00000175445
		ENSG00000158985								ENSG00000172380								ENSG00000156284								ENSG00000177189								ENSG00000175582
		ENSG00000159082								ENSG00000172493								ENSG00000156482								ENSG00000177606								ENSG00000176986
		ENSG00000159140								ENSG00000172757								ENSG00000156508								ENSG00000178104								ENSG00000177106
		ENSG00000159176								ENSG00000172819								ENSG00000156599								ENSG00000178772								ENSG00000177119
		ENSG00000159658								ENSG00000172845								ENSG00000156675								ENSG00000179010								ENSG00000177189
		ENSG00000159720								ENSG00000172867								ENSG00000156966								ENSG00000179218								ENSG00000177469
		ENSG00000159784								ENSG00000173120								ENSG00000157106								ENSG00000179295								ENSG00000177575
		ENSG00000159842								ENSG00000173230								ENSG00000157483								ENSG00000179761								ENSG00000177697
		ENSG00000160145								ENSG00000173402								ENSG00000157514								ENSG00000179889								ENSG00000177731
		ENSG00000160209								ENSG00000173575								ENSG00000157557								ENSG00000179918								ENSG00000178104
		ENSG00000160216								ENSG00000173726								ENSG00000158158								ENSG00000180398								ENSG00000178209
		ENSG00000160307								ENSG00000173812								ENSG00000158195								ENSG00000180432								ENSG00000178719
		ENSG00000160445								ENSG00000173821								ENSG00000158467								ENSG00000180867								ENSG00000178726
		ENSG00000160551								ENSG00000173898								ENSG00000158710								ENSG00000181061								ENSG00000179195
		ENSG00000160710								ENSG00000174136								ENSG00000158985								ENSG00000181192								ENSG00000179218
		ENSG00000161016								ENSG00000174231								ENSG00000159140								ENSG00000182054								ENSG00000179295
		ENSG00000162378								ENSG00000174238								ENSG00000159184								ENSG00000182199								ENSG00000179344
		ENSG00000162407								ENSG00000174437								ENSG00000159189								ENSG00000182326								ENSG00000180867
		ENSG00000162512								ENSG00000174444								ENSG00000159399								ENSG00000182492								ENSG00000181222
		ENSG00000162636								ENSG00000174564								ENSG00000159592								ENSG00000182551								ENSG00000182010
		ENSG00000162728								ENSG00000175121								ENSG00000159658								ENSG00000182704								ENSG00000182087
		ENSG00000162734								ENSG00000175166								ENSG00000159842								ENSG00000182890								ENSG00000182095
		ENSG00000162817								ENSG00000175215								ENSG00000159921								ENSG00000182919								ENSG00000182220
		ENSG00000163013								ENSG00000175220								ENSG00000160007								ENSG00000182934								ENSG00000182326
		ENSG00000163032								ENSG00000175265								ENSG00000160191								ENSG00000183044								ENSG00000182492
		ENSG00000163285								ENSG00000175416								ENSG00000160408								ENSG00000183255								ENSG00000182718
		ENSG00000163346								ENSG00000175582								ENSG00000160551								ENSG00000183283								ENSG00000182795
		ENSG00000163399								ENSG00000175662								ENSG00000160613								ENSG00000183549								ENSG00000182934
		ENSG00000163531								ENSG00000175793								ENSG00000160710								ENSG00000183747								ENSG00000182944
		ENSG00000163536								ENSG00000175899								ENSG00000161013								ENSG00000184009								ENSG00000182985
		ENSG00000163590								ENSG00000176986								ENSG00000161016								ENSG00000184232								ENSG00000183087
		ENSG00000163618								ENSG00000177469								ENSG00000161533								ENSG00000184500								ENSG00000183283
		ENSG00000163625								ENSG00000177565								ENSG00000162368								ENSG00000185432								ENSG00000183291
		ENSG00000163630								ENSG00000177646								ENSG00000162434								ENSG00000185896								ENSG00000184292
		ENSG00000164031								ENSG00000178035								ENSG00000162511								ENSG00000186115								ENSG00000184347
		ENSG00000164061								ENSG00000178038								ENSG00000162522								ENSG00000186480								ENSG00000184557
		ENSG00000164076								ENSG00000178104								ENSG00000162704								ENSG00000186529								ENSG00000184584
		ENSG00000164089								ENSG00000178209								ENSG00000162896								ENSG00000186910								ENSG00000184640
		ENSG00000164091								ENSG00000178252								ENSG00000162909								ENSG00000187048								ENSG00000185215
		ENSG00000164096								ENSG00000178464								ENSG00000162923								ENSG00000187097								ENSG00000185303
		ENSG00000164124								ENSG00000178573								ENSG00000162981								ENSG00000187134								ENSG00000185432
		ENSG00000164176								ENSG00000178585								ENSG00000163110								ENSG00000187446								ENSG00000185499
		ENSG00000164187								ENSG00000178597								ENSG00000163131								ENSG00000187546								ENSG00000185896
		ENSG00000164292								ENSG00000179051								ENSG00000163251								ENSG00000187758								ENSG00000186635
		ENSG00000164398								ENSG00000179218								ENSG00000163320								ENSG00000188338								ENSG00000187446
		ENSG00000164402								ENSG00000179295								ENSG00000163349								ENSG00000188488								ENSG00000187514
		ENSG00000164715								ENSG00000180867								ENSG00000163359								ENSG00000188554								ENSG00000187653
		ENSG00000164733								ENSG00000181104								ENSG00000163399								ENSG00000189060								ENSG00000187908
		ENSG00000164742								ENSG00000182220								ENSG00000163435								ENSG00000189221								ENSG00000188157
		ENSG00000164830								ENSG00000182326								ENSG00000163466								ENSG00000189403								ENSG00000188554
		ENSG00000164924								ENSG00000182492								ENSG00000163513								ENSG00000196083								ENSG00000188783
		ENSG00000164929								ENSG00000182541								ENSG00000163527								ENSG00000196205								ENSG00000188906
		ENSG00000164951								ENSG00000182606								ENSG00000163541								ENSG00000196230								ENSG00000189060
		ENSG00000164985								ENSG00000182718								ENSG00000163683								ENSG00000196576								ENSG00000189067
		ENSG00000165023								ENSG00000182795								ENSG00000163694								ENSG00000196616								ENSG00000189221
		ENSG00000165119								ENSG00000182934								ENSG00000163812								ENSG00000196620								ENSG00000196126
		ENSG00000165280								ENSG00000182944								ENSG00000163898								ENSG00000196914								ENSG00000196154
		ENSG00000165434								ENSG00000183111								ENSG00000163902								ENSG00000197043								ENSG00000196205
		ENSG00000165443								ENSG00000183283								ENSG00000164091								ENSG00000197081								ENSG00000196230
		ENSG00000165566								ENSG00000183405								ENSG00000164111								ENSG00000197142								ENSG00000196352
		ENSG00000165678								ENSG00000183762								ENSG00000164120								ENSG00000197408								ENSG00000196419
		ENSG00000165795								ENSG00000184292								ENSG00000164176								ENSG00000197448								ENSG00000196498
		ENSG00000165802								ENSG00000184363								ENSG00000164190								ENSG00000197888								ENSG00000196576
		ENSG00000165868								ENSG00000184743								ENSG00000164237								ENSG00000197894								ENSG00000196730
		ENSG00000165943								ENSG00000184787								ENSG00000164251								ENSG00000197977								ENSG00000196735
		ENSG00000166033								ENSG00000185033								ENSG00000164307								ENSG00000198034								ENSG00000196776
		ENSG00000166111								ENSG00000185567								ENSG00000164587								ENSG00000198099								ENSG00000196821
		ENSG00000166206								ENSG00000185591								ENSG00000164924								ENSG00000198363								ENSG00000196914
		ENSG00000166257								ENSG00000185619								ENSG00000165119								ENSG00000198408								ENSG00000196975
		ENSG00000166313								ENSG00000185664								ENSG00000165629								ENSG00000198561								ENSG00000197043
		ENSG00000166448								ENSG00000185825								ENSG00000165672								ENSG00000198610								ENSG00000197081
		ENSG00000166501								ENSG00000185896								ENSG00000165678								ENSG00000198618								ENSG00000197102
		ENSG00000166710								ENSG00000185963								ENSG00000165795								ENSG00000198650								ENSG00000197226
		ENSG00000166734								ENSG00000186298								ENSG00000165806								ENSG00000198668								ENSG00000197256
		ENSG00000166780								ENSG00000186340								ENSG00000165959								ENSG00000198695								ENSG00000197324
		ENSG00000166922								ENSG00000186350								ENSG00000166181								ENSG00000198712								ENSG00000197629
		ENSG00000166963								ENSG00000186468								ENSG00000166340								ENSG00000198721								ENSG00000197694
		ENSG00000167005								ENSG00000186522								ENSG00000166482								ENSG00000198727								ENSG00000197879
		ENSG00000167191								ENSG00000186847								ENSG00000166734								ENSG00000198734								ENSG00000197956
		ENSG00000167778								ENSG00000187514								ENSG00000166747								ENSG00000198763								ENSG00000198034
		ENSG00000167972								ENSG00000187555								ENSG00000166783								ENSG00000198786								ENSG00000198363
		ENSG00000167986								ENSG00000187605								ENSG00000166866								ENSG00000198804								ENSG00000198408
		ENSG00000168036								ENSG00000188089								ENSG00000166869								ENSG00000198840								ENSG00000198431
		ENSG00000168092								ENSG00000188505								ENSG00000166888								ENSG00000198848								ENSG00000198502
		ENSG00000168159								ENSG00000188522								ENSG00000167005								ENSG00000198886								ENSG00000198561
		ENSG00000168309								ENSG00000188554								ENSG00000167306								ENSG00000198888								ENSG00000198563
		ENSG00000168314								ENSG00000188643								ENSG00000167434								ENSG00000198899								ENSG00000198618
		ENSG00000168385								ENSG00000188895								ENSG00000167460								ENSG00000198938								ENSG00000198624
		ENSG00000168461								ENSG00000189001								ENSG00000167615								ENSG00000198947								ENSG00000198682
		ENSG00000168490								ENSG00000189060								ENSG00000167978								ENSG00000198961								ENSG00000198695
		ENSG00000168675								ENSG00000189091								ENSG00000167986								ENSG00000204287								ENSG00000198712
		ENSG00000168702								ENSG00000189182								ENSG00000168016								ENSG00000204444								ENSG00000198722
		ENSG00000168710								ENSG00000189334								ENSG00000168066								ENSG00000204525								ENSG00000198727
		ENSG00000168906								ENSG00000189343								ENSG00000168447								ENSG00000204592								ENSG00000198752
		ENSG00000169018								ENSG00000189403								ENSG00000168528								ENSG00000205213								ENSG00000198755
		ENSG00000169032								ENSG00000196205								ENSG00000168610								ENSG00000205403								ENSG00000198763
		ENSG00000169085								ENSG00000196230								ENSG00000168615								ENSG00000205542								ENSG00000198786
		ENSG00000169100								ENSG00000196262								ENSG00000168710								ENSG00000210082								ENSG00000198804
		ENSG00000169116								ENSG00000196305								ENSG00000168906								ENSG00000211445								ENSG00000198840
		ENSG00000169139								ENSG00000196419								ENSG00000169045								ENSG00000211452								ENSG00000198886
		ENSG00000169398								ENSG00000196504								ENSG00000169100								ENSG00000211459								ENSG00000198888
		ENSG00000169504								ENSG00000196576								ENSG00000169116								ENSG00000211896								ENSG00000198898
		ENSG00000169710								ENSG00000196743								ENSG00000169242								ENSG00000212907								ENSG00000198899
		ENSG00000169714								ENSG00000196776								ENSG00000169504								ENSG00000213553								ENSG00000198911
		ENSG00000169783								ENSG00000196914								ENSG00000169567								ENSG00000213585								ENSG00000198938
		ENSG00000169851								ENSG00000196975								ENSG00000169764								ENSG00000213639								ENSG00000198961
		ENSG00000169862								ENSG00000197081								ENSG00000169926								ENSG00000213949								ENSG00000203485
		ENSG00000169891								ENSG00000197102								ENSG00000169994								ENSG00000214274								ENSG00000203747
		ENSG00000169926								ENSG00000197226								ENSG00000170004								ENSG00000215301								ENSG00000204217
		ENSG00000169992								ENSG00000197324								ENSG00000170144								ENSG00000224389								ENSG00000204256
		ENSG00000170017								ENSG00000197343								ENSG00000170248								ENSG00000224631								ENSG00000204257
		ENSG00000170113								ENSG00000197386								ENSG00000170275								ENSG00000226608								ENSG00000204287
		ENSG00000170144								ENSG00000197535								ENSG00000170315								ENSG00000226958								ENSG00000204301
		ENSG00000170315								ENSG00000197694								ENSG00000170348								ENSG00000228253								ENSG00000204305
		ENSG00000170348								ENSG00000197879								ENSG00000170421								ENSG00000229638								ENSG00000204463
		ENSG00000170500								ENSG00000197969								ENSG00000170540								ENSG00000230202								ENSG00000204469
		ENSG00000170540								ENSG00000198034								ENSG00000170776								ENSG00000234745								ENSG00000204525
		ENSG00000170579								ENSG00000198039								ENSG00000170889								ENSG00000234782								ENSG00000204580
		ENSG00000170606								ENSG00000198231								ENSG00000170915								ENSG00000234797								ENSG00000204592
		ENSG00000170871								ENSG00000198408								ENSG00000171302								ENSG00000235174								ENSG00000205542
		ENSG00000170915								ENSG00000198483								ENSG00000171345								ENSG00000236552								ENSG00000206503
		ENSG00000170921								ENSG00000198561								ENSG00000171431								ENSG00000241399								ENSG00000210082
		ENSG00000171132								ENSG00000198563								ENSG00000171862								ENSG00000241635								ENSG00000211445
		ENSG00000171246								ENSG00000198618								ENSG00000172115								ENSG00000242299								ENSG00000211459
		ENSG00000171368								ENSG00000198677								ENSG00000172270								ENSG00000243955								ENSG00000211677
		ENSG00000171735								ENSG00000198695								ENSG00000172292								ENSG00000244067								ENSG00000211890
		ENSG00000171766								ENSG00000198712								ENSG00000172340								ENSG00000244414								ENSG00000211893
		ENSG00000171862								ENSG00000198727								ENSG00000172380								ENSG00000245532								ENSG00000211895
		ENSG00000171867								ENSG00000198728								ENSG00000172403								ENSG00000247556								ENSG00000211896
		ENSG00000171885								ENSG00000198755								ENSG00000172466								ENSG00000248144								ENSG00000211897
		ENSG00000171914								ENSG00000198763								ENSG00000172493								ENSG00000249948								ENSG00000211899
		ENSG00000171951								ENSG00000198786								ENSG00000172572								ENSG00000250722								ENSG00000212907
		ENSG00000171992								ENSG00000198804								ENSG00000172757								ENSG00000251164								ENSG00000213442
		ENSG00000172115								ENSG00000198840								ENSG00000172831								ENSG00000253525								ENSG00000213553
		ENSG00000172260								ENSG00000198854								ENSG00000172845								ENSG00000255974								ENSG00000213625
		ENSG00000172270								ENSG00000198886								ENSG00000173230								ENSG00000256043								ENSG00000213626
		ENSG00000172348								ENSG00000198888								ENSG00000173575								ENSG00000257017								ENSG00000213719
		ENSG00000172379								ENSG00000198899								ENSG00000173726								ENSG00000259974								ENSG00000213853
		ENSG00000172461								ENSG00000198911								ENSG00000173801								ENSG00000260032								ENSG00000213949
		ENSG00000172757								ENSG00000198938								ENSG00000173821								ENSG00000261701								ENSG00000215030
		ENSG00000172995								ENSG00000198952								ENSG00000173848																ENSG00000215301
		ENSG00000173064								ENSG00000198961								ENSG00000173905																ENSG00000218175
		ENSG00000173230								ENSG00000203782								ENSG00000174231																ENSG00000218283
		ENSG00000173692								ENSG00000203785								ENSG00000174437																ENSG00000218426
		ENSG00000173726								ENSG00000203786								ENSG00000174444																ENSG00000221978
		ENSG00000173786								ENSG00000204256								ENSG00000174992																ENSG00000223865
		ENSG00000173898								ENSG00000204287								ENSG00000175084																ENSG00000226608
		ENSG00000174231								ENSG00000204421								ENSG00000175215																ENSG00000226958
		ENSG00000174238								ENSG00000204463								ENSG00000175582																ENSG00000228253
		ENSG00000174282								ENSG00000204469								ENSG00000175727																ENSG00000229638
		ENSG00000174306								ENSG00000204580								ENSG00000175899																ENSG00000231389
		ENSG00000174444								ENSG00000204592								ENSG00000176153																ENSG00000231925
		ENSG00000174469								ENSG00000204843								ENSG00000176387																ENSG00000231991
		ENSG00000174514								ENSG00000205246								ENSG00000176658																ENSG00000234745
		ENSG00000174684								ENSG00000205336								ENSG00000177189																ENSG00000234797
		ENSG00000174695								ENSG00000206075								ENSG00000177311																ENSG00000236552
		ENSG00000174738								ENSG00000206503								ENSG00000177565																ENSG00000241399
		ENSG00000175161								ENSG00000210082								ENSG00000177575																ENSG00000241644
		ENSG00000175216								ENSG00000211459								ENSG00000177697																ENSG00000242299
		ENSG00000175582								ENSG00000212802								ENSG00000177731																ENSG00000244038
		ENSG00000175662								ENSG00000212907								ENSG00000178104																ENSG00000245532
		ENSG00000175874								ENSG00000213442								ENSG00000178209																ENSG00000250722
		ENSG00000175899								ENSG00000213553								ENSG00000178952																ENSG00000253352
		ENSG00000176595								ENSG00000213676								ENSG00000179163
		ENSG00000176871								ENSG00000213719								ENSG00000179195
		ENSG00000176884								ENSG00000213853								ENSG00000179218
		ENSG00000176903								ENSG00000213903								ENSG00000179295
		ENSG00000177511								ENSG00000214389								ENSG00000179889
		ENSG00000177565								ENSG00000214485								ENSG00000179913
		ENSG00000177807								ENSG00000215030								ENSG00000179914
		ENSG00000177889								ENSG00000215301								ENSG00000179918
		ENSG00000178104								ENSG00000218175								ENSG00000180370
		ENSG00000178209								ENSG00000218227								ENSG00000180530
		ENSG00000178695								ENSG00000221978								ENSG00000180628
		ENSG00000179195								ENSG00000223573								ENSG00000180867
		ENSG00000179218								ENSG00000224631								ENSG00000181061
		ENSG00000179295								ENSG00000225485								ENSG00000181789
		ENSG00000179604								ENSG00000228253								ENSG00000181885
		ENSG00000179611								ENSG00000229638								ENSG00000182220
		ENSG00000180155								ENSG00000229807								ENSG00000182326
		ENSG00000180398								ENSG00000230937								ENSG00000182718
		ENSG00000180440								ENSG00000231991								ENSG00000182934
		ENSG00000180628								ENSG00000232472								ENSG00000182944
		ENSG00000181222								ENSG00000233476								ENSG00000183049
		ENSG00000181418								ENSG00000233913								ENSG00000183255
		ENSG00000182013								ENSG00000234745								ENSG00000183291
		ENSG00000182175								ENSG00000234782								ENSG00000183405
		ENSG00000182220								ENSG00000234797								ENSG00000183508
		ENSG00000182389								ENSG00000235552								ENSG00000183723
		ENSG00000182568								ENSG00000235655								ENSG00000184432
		ENSG00000182621								ENSG00000236552								ENSG00000184434
		ENSG00000182667								ENSG00000240342								ENSG00000184640
		ENSG00000183020								ENSG00000240376								ENSG00000185275
		ENSG00000183044								ENSG00000240583								ENSG00000185432
		ENSG00000183049								ENSG00000242071								ENSG00000185591
		ENSG00000183166								ENSG00000242299								ENSG00000185728
		ENSG00000183199								ENSG00000244313								ENSG00000185825
		ENSG00000183283								ENSG00000244617								ENSG00000185896
		ENSG00000183454								ENSG00000244754								ENSG00000186468
		ENSG00000183715								ENSG00000245532								ENSG00000187097
		ENSG00000183723								ENSG00000247556								ENSG00000187446
		ENSG00000183741								ENSG00000253352								ENSG00000187514
		ENSG00000184014								ENSG00000253729								ENSG00000187555
		ENSG00000184144								ENSG00000261609								ENSG00000187653
		ENSG00000184156																ENSG00000187955
		ENSG00000184205																ENSG00000188175
		ENSG00000184226																ENSG00000188257
		ENSG00000184702																ENSG00000188554
		ENSG00000185046																ENSG00000189060
		ENSG00000185274																ENSG00000189067
		ENSG00000185432																ENSG00000189221
		ENSG00000185518																ENSG00000189266
		ENSG00000185658																ENSG00000189343
		ENSG00000185742																ENSG00000196126
		ENSG00000185818																ENSG00000196205
		ENSG00000185896																ENSG00000196230
		ENSG00000186111																ENSG00000196419
		ENSG00000186260																ENSG00000196504
		ENSG00000186297																ENSG00000196576
		ENSG00000186318																ENSG00000196616
		ENSG00000186462																ENSG00000196712
		ENSG00000186472																ENSG00000196735
		ENSG00000186591																ENSG00000196776
		ENSG00000186642																ENSG00000196914
		ENSG00000186908																ENSG00000196975
		ENSG00000187164																ENSG00000197045
		ENSG00000187446																ENSG00000197077
		ENSG00000187514																ENSG00000197081
		ENSG00000187555																ENSG00000197102
		ENSG00000188554																ENSG00000197142
		ENSG00000189060																ENSG00000197157
		ENSG00000189241																ENSG00000197226
		ENSG00000196090																ENSG00000197273
		ENSG00000196205																ENSG00000197321
		ENSG00000196230																ENSG00000197324
		ENSG00000196419																ENSG00000197448
		ENSG00000196712																ENSG00000197601
		ENSG00000196776																ENSG00000197629
		ENSG00000196914																ENSG00000197694
		ENSG00000196950																ENSG00000197879
		ENSG00000196961																ENSG00000197888
		ENSG00000197043																ENSG00000197892
		ENSG00000197045																ENSG00000197894
		ENSG00000197102																ENSG00000197965
		ENSG00000197106																ENSG00000197969
		ENSG00000197147																ENSG00000198034
		ENSG00000197226																ENSG00000198087
		ENSG00000197283																ENSG00000198189
		ENSG00000197386																ENSG00000198363
		ENSG00000197430																ENSG00000198380
		ENSG00000197457																ENSG00000198408
		ENSG00000197535																ENSG00000198431
		ENSG00000197555																ENSG00000198478
		ENSG00000197860																ENSG00000198561
		ENSG00000197872																ENSG00000198589
		ENSG00000197959																ENSG00000198618
		ENSG00000197971																ENSG00000198643
		ENSG00000198034																ENSG00000198663
		ENSG00000198053																ENSG00000198677
		ENSG00000198162																ENSG00000198682
		ENSG00000198363																ENSG00000198695
		ENSG00000198408																ENSG00000198712
		ENSG00000198618																ENSG00000198722
		ENSG00000198626																ENSG00000198727
		ENSG00000198663																ENSG00000198755
		ENSG00000198689																ENSG00000198758
		ENSG00000198695																ENSG00000198763
		ENSG00000198712																ENSG00000198786
		ENSG00000198727																ENSG00000198788
		ENSG00000198752																ENSG00000198804
		ENSG00000198763																ENSG00000198833
		ENSG00000198786																ENSG00000198836
		ENSG00000198794																ENSG00000198840
		ENSG00000198804																ENSG00000198886
		ENSG00000198825																ENSG00000198888
		ENSG00000198836																ENSG00000198898
		ENSG00000198840																ENSG00000198899
		ENSG00000198843																ENSG00000198911
		ENSG00000198853																ENSG00000198938
		ENSG00000198886																ENSG00000198961
		ENSG00000198888																ENSG00000204217
		ENSG00000198898																ENSG00000204256
		ENSG00000198899																ENSG00000204287
		ENSG00000198932																ENSG00000204385
		ENSG00000198938																ENSG00000204463
		ENSG00000198961																ENSG00000204469
		ENSG00000203685																ENSG00000204580
		ENSG00000203879																ENSG00000204592
		ENSG00000204217																ENSG00000204936
		ENSG00000204256																ENSG00000205213
		ENSG00000204287																ENSG00000205246
		ENSG00000204469																ENSG00000205277
		ENSG00000204525																ENSG00000205339
		ENSG00000204580																ENSG00000205542
		ENSG00000204590																ENSG00000206503
		ENSG00000204592																ENSG00000210082
		ENSG00000204681																ENSG00000211459
		ENSG00000204843																ENSG00000211677
		ENSG00000205339																ENSG00000211679
		ENSG00000205542																ENSG00000211890
		ENSG00000206052																ENSG00000211893
		ENSG00000210082																ENSG00000211895
		ENSG00000211459																ENSG00000211896
		ENSG00000212907																ENSG00000211899
		ENSG00000213585																ENSG00000212802
		ENSG00000213760																ENSG00000212907
		ENSG00000215218																ENSG00000213442
		ENSG00000215301																ENSG00000213553
		ENSG00000218283																ENSG00000213585
		ENSG00000221823																ENSG00000213625
		ENSG00000221890																ENSG00000213719
		ENSG00000224531																ENSG00000214485
		ENSG00000226958																ENSG00000215030
		ENSG00000227051																ENSG00000215301
		ENSG00000228232																ENSG00000218175
		ENSG00000228253																ENSG00000218227
		ENSG00000229638																ENSG00000218283
		ENSG00000234745																ENSG00000218426
		ENSG00000236552																ENSG00000224631
		ENSG00000240583																ENSG00000225733
		ENSG00000240694																ENSG00000228253
		ENSG00000241973																ENSG00000229638
		ENSG00000242808																ENSG00000230202
		ENSG00000247556																ENSG00000231389
		ENSG00000251333																ENSG00000231991
		ENSG00000253719																ENSG00000232472
		ENSG00000253729																ENSG00000233476
		ENSG00000257151																ENSG00000234745
		ENSG00000258441																ENSG00000234782
		ENSG00000260230																ENSG00000234797
		ENSG00000261115																ENSG00000235174
																		ENSG00000235552
																		ENSG00000235655
																		ENSG00000236552
																		ENSG00000240342
																		ENSG00000240376
																		ENSG00000242071
																		ENSG00000242299
																		ENSG00000244038
																		ENSG00000244313
																		ENSG00000244398
																		ENSG00000245532
																		ENSG00000247556
																		ENSG00000248144
																		ENSG00000253352
																		ENSG00000253729
																		ENSG00000254285
																		ENSG00000257093
																		ENSG00000257923
																		ENSG00000266714
[truncated: 55 more columns]
